# Supplementary material for: Gene expression polymorphism underpins evasion of host immunity in an asexual lineage of the Irish potato famine pathogen
Source: BMC Evol Biol. 2018 Jul 5;18:93. doi: 10.1186/s12862-018-1201-6 (PMC6032779; doi:10.1186/s12862-018-1201-6)
Supplement: Supplementary file 1 — This file contains Supplemental Table S1. to S15. and their legends. (XLSX 1698 kb) [file 12862_2018_1201_MOESM1_ESM.xlsx]

## Sheet: Table S1
Table S1 Genomic alignment statistics in the sequenced P13527
Run ID	Lane ID	No. of reads (in bam file)	No. of mapped reads	% of mapped reads	No. of reads mapped in pairs	% of reads mapped in pairs	No. of unmapped reads	% of unmapped reads
ID131	6	52674698	49746444	94.4	47990264	91.1	2928254	5.6
ID133	3	39055584	3.81933e+07	97.8	37346346	95.6	862306	2.2
ID133	4	36388102	3.55697e+07	97.8	34772538	95.6	818394	2.2
ID133	5	37397042	3.65677e+07	97.8	35754516	95.6	829382	2.2
Total		165515426	1.60077e+08	96.7	155863664	94.2	5.43834e+06	3.3
Estimated genome depth:			51x

## Sheet: Table S2
Table S2 Genomic alignment statistics in the sequenced P13626
Run ID	Lane ID	No. of reads (in bam file)	No. of mapped reads	% of mapped reads	No. of reads mapped in pairs	% of reads mapped in pairs	No. of unmapped reads	% of unmapped reads
ID131	7	45995879	43732610	95.1	42323778	92	2263270	4.9
ID133	6	56987603	55689998	97.7	54452372	95.5	1297605	2.3
ID133	7	57947701	56644059	97.8	55394200	95.6	1303642	2.2
ID133	8	49393675	47028134	95.2	45692986	92.5	2365541	4.8
Total		210324858	203094801	96.6	197863336	94.1	7230058	3.4
Estimated genome depth:			64x

## Sheet: Table S3
Table S3 Genome features of P13527 and P13626
Genome features	P. infestans P13527	P. infestans P13626
Predicted genome size (Mb)	240	240
Average genome coverage	51x	64x
Average breadth of coverage in coding sequences (%)	0.99	0.99
Average depth of coverage in coding sequences	44x	60x

## Sheet: Table S4
Table S4 Genes absent in P13527 when compared to the reference strain T30-4.
Gene ID	Annotation	Secreted	Core Ortholog	Effector Type	RxLR Family	Intergenic Distance	Location in Reference Genome	Breadth of Coverage (%)
PITG_01012	conserved hypothetical protein	NO	No	NA	NA	GSR	supercont1.1	0
PITG_01160	predicted protein	NO	No	NA	NA	Not	supercont1.2	0
PITG_07548	conserved hypothetical protein	NO	No	NA	NA	GSR	supercont1.11	0
PITG_07583	predicted protein	NO	No	NA	NA	GDR	supercont1.11	0
PITG_08855	ATP-binding Cassette (ABC) Superfamily	NO	No	NA	NA	InBtw	supercont1.16	0
PITG_08856	predicted protein	NO	No	NA	NA	GDR	supercont1.16	0
PITG_09030	hypothetical protein similar to outer arm dynein light chain 4	NO	No	NA	NA	GDR	supercont1.16	0
PITG_09230	predicted protein	NO	No	NA	NA	GSR	supercont1.14	0
PITG_09632	PexRD45 - Avrblb2 family, secreted RxLR effector peptide, putative	YES	No	RXLR	RxLRfam5	GSR	supercont1.15	0
PITG_09739	secreted RxLR effector peptide, putative	YES	No	RXLR	RxLRfam6	GSR	supercont1.15	0
PITG_09741	secreted RxLR effector peptide, putative	YES	No	RXLR	RxLRfam6	GSR	supercont1.15	0
PITG_10569	hypothetical protein	NO	No	NA	NA	GSR	supercont1.18	0
PITG_11559	predicted protein	NO	No	NA	NA	GSR	supercont1.22	0
PITG_12031	predicted protein	NO	No	NA	NA	GSR	supercont1.21	0
PITG_12935	predicted protein	NO	No	NA	NA	GSR	supercont1.25	0
PITG_13532	predicted protein	NO	No	NA	NA	GSR	supercont1.29	0
PITG_14026	hypothetical protein	NO	No	NA	NA	GDR	supercont1.32	0
PITG_14046	secreted RxLR effector peptide, putative	YES	No	RXLR	RxLRfam69	InBtw	supercont1.32	0
PITG_14376	predicted protein	NO	No	NA	NA	GSR	supercont1.34	0
PITG_14377	predicted protein	NO	No	NA	NA	GSR	supercont1.34	0
PITG_15162	secreted RxLR effector peptide, putative	YES	No	RXLR	RxLRfam43	GSR	supercont1.38	0
PITG_15421	predicted protein	NO	No	NA	NA	GSR	supercont1.37	0
PITG_15708	predicted protein	NO	No	NA	NA	GSR	supercont1.40	0
PITG_15712	secreted RxLR effector peptide, putative	YES	No	RXLR	RxLRsng162	InBtw	supercont1.40	0
PITG_15714	hypothetical protein	NO	No	NA	NA	GSR	supercont1.40	0
PITG_15718	secreted RxLR effector peptide, putative	YES	No	RXLR	RxLRfam14	GSR	supercont1.40	0
PITG_16663	Avr1 secreted RxLR effector peptide, putative	YES	No	RXLR	RxLRfam2	GSR	supercont1.51	0
PITG_16702	hypothetical protein	NO	No	NA	NA	InBtw	supercont1.51	0
PITG_17217	secreted RxLR effector peptide, putative	YES	No	RXLR	RxLRfam45	InBtw	supercont1.50	0
PITG_17228	conserved hypothetical protein	NO	No	NA	NA	GSR	supercont1.52	0
PITG_17574	protein kinase fragment	NO	No	NA	NA	InBtw	supercont1.60	0
PITG_17816	Crinkler (CRN) family protein, pseudogene	NO	No	CRINKLER	NA	GSR	supercont1.56	0
PITG_18215	Avr3b, secreted RxLR effector peptide, putative	YES	No	RXLR	RxLRfam124	GSR	supercont1.66	0
PITG_18218	predicted protein	NO	No	NA	NA	GSR	supercont1.66	0
PITG_18221	secreted RxLR effector peptide, putative	YES	No	RXLR	RxLRfam124	GSR	supercont1.66	0
PITG_18228	predicted protein	NO	No	NA	NA	InBtw	supercont1.66	0
PITG_18300	conserved hypothetical protein	NO	No	NA	NA	GDR	supercont1.67	0
PITG_18338	glycoside hydrolase, putative	YES	No	ENZYME HYDROLASE	NA	InBtw	supercont1.67	0
PITG_18383	hypothetical protein	NO	No	NA	NA	GSR	supercont1.67	0
PITG_18880	Avrvnt1 family, secreted RxLR effector peptide, putative	YES	No	RXLR	RxLRfam97	GSR	supercont1.86	0
PITG_19001	PcF and SCR74-like cys-rich secreted peptide, putative	NO	No	SMALL CYS RICH - PCF	NA	GSR	supercont1.74	0
PITG_19518	secreted RxLR effector peptide, putative	NO	No	RXLR	RxLRfam1	GSR	supercont1.95	0
PITG_19522	predicted protein	NO	No	NA	NA	GSR	supercont1.95	0
PITG_19991	hypothetical protein	NO	No	NA	NA	GSR	supercont1.141	0
PITG_20137	predicted protein	NO	No	NA	NA	Not	supercont1.209	0
PITG_21132	conserved hypothetical protein	NO	No	NA	NA	Not	supercont1.228	0
PITG_21438	predicted protein	NO	No	NA	NA	Not	supercont1.407	0
PITG_21681	secreted RxLR effector peptide, putative	YES	No	RXLR	RxLRfam14	Not	supercont1.791	0
PITG_21717	predicted protein	NO	No	NA	NA	Not	supercont1.353	0
PITG_21891	Crinkler (CRN) family protein, pseudogene	NO	No	CRINKLER	NA	Not	supercont1.772	0
PITG_22420	predicted protein	NO	No	NA	NA	Not	supercont1.2991	0
PITG_22880	secreted RxLR effector peptide, putative	YES	No	RXLR	RxLRfam1	GSR	supercont1.14	0
PITG_22895	elicitin-like protein, pseudogene	NO	No	SMALL CYS RICH - ELICITIN	NA	GSR	supercont1.15	0
PITG_22896	secreted RxLR effector peptide, putative	YES	No	RXLR	RxLRfam56	GSR	supercont1.15	0
PITG_22942	Kazal-like protease inhibitor KAZAL_LIKE1	YES	No	ENZYME INHIBITOR	NA	InBtw	supercont1.22	0
PITG_23011	secreted RxLR effector peptide, putative	YES	No	RXLR	RxLRfam69	Not	supercont1.32	0
PITG_23053	NPP1-like protein, pseudogene	NO	No	NLP	NA	GSR	supercont1.37	0
PITG_23059	cys-rich secreted peptide, putative	YES	No	SMALL CYS RICH	NA	GSR	supercont1.40	0
PITG_23107	NPP1-like protein, pseudogene	NO	No	NLP	NA	GSR	supercont1.53	0
PITG_23119	Kazal-like protease inhibitor EPI1-LIKE	YES	No	ENZYME INHIBITOR	NA	GSR	supercont1.65	0
PITG_23181	Crinkler (CRN) family protein, pseudogene	NO	No	CRINKLER	NA	GSR	supercont1.143	0
PITG_23231	secreted RxLR effector peptide, putative	YES	No	RXLR	RxLRfam54	Not	supercont1.2210	0

## Sheet:  Table S5
Table S5 Genes absent in P13626 when compared to the reference strain T30-4.
Gene_ID	Annotation	Secreted	Core Ortholog	Effector Type	RxLR Family	Intergenic Distance	Location in Reference Genome	Breadth of Coverage (%)
PITG_07583	predicted protein	NO	No	NA	NA	GDR	supercont1.11	0
PITG_08855	ATP-binding Cassette (ABC) Superfamily	NO	No	NA	NA	InBtw	supercont1.16	0
PITG_08856	predicted protein	NO	No	NA	NA	GDR	supercont1.16	0
PITG_09030	hypothetical protein similar to outer arm dynein light chain 4	NO	No	NA	NA	GDR	supercont1.16	0
PITG_09631	predicted protein	NO	No	NA	NA	InBtw	supercont1.15	0
PITG_09632	PexRD45 - Avrblb2 family, secreted RxLR effector peptide, putative	YES	No	RXLR	RxLRfam5	GSR	supercont1.15	0
PITG_09738	hypothetical protein	NO	No	NA	NA	GSR	supercont1.15	0
PITG_09739	secreted RxLR effector peptide, putative	YES	No	RXLR	RxLRfam6	GSR	supercont1.15	0
PITG_09741	secreted RxLR effector peptide, putative	YES	No	RXLR	RxLRfam6	GSR	supercont1.15	0
PITG_10569	hypothetical protein	NO	No	NA	NA	GSR	supercont1.18	0
PITG_11555	hypothetical protein	NO	No	NA	NA	InBtw	supercont1.22	0
PITG_11559	predicted protein	NO	No	NA	NA	GSR	supercont1.22	0
PITG_12706	Avr2 family, secreted RxLR effector peptide, putative	NO	No	RXLR	RxLRfam7	InBtw	supercont1.27	0
PITG_12710	Avr2 family, secreted RxLR effector peptide, putative	NO	No	RXLR	RxLRfam7	GSR	supercont1.27	0
PITG_12714	predicted protein	NO	No	NA	NA	GSR	supercont1.27	0
PITG_12735	predicted protein	NO	No	NA	NA	GSR	supercont1.27	0
PITG_12758	Proton-dependent Oligopeptide Transporter (POT) Family	NO	Yes	NA	NA	InBtw	supercont1.27	0
PITG_13532	predicted protein	NO	No	NA	NA	GSR	supercont1.29	0
PITG_14026	hypothetical protein	NO	No	NA	NA	GDR	supercont1.32	0
PITG_14046	secreted RxLR effector peptide, putative	YES	No	RXLR	RxLRfam69	InBtw	supercont1.32	0
PITG_14376	predicted protein	NO	No	NA	NA	GSR	supercont1.34	0
PITG_14377	predicted protein	NO	No	NA	NA	GSR	supercont1.34	0
PITG_15162	secreted RxLR effector peptide, putative	YES	No	RXLR	RxLRfam43	GSR	supercont1.38	0
PITG_15167	hypothetical protein	NO	No	NA	NA	GSR	supercont1.38	0
PITG_15421	predicted protein	NO	No	NA	NA	GSR	supercont1.37	0
PITG_15454	Avr2 family, secreted RxLR effector peptide, putative	NO	No	RXLR	NA	GDR	supercont1.37	0
PITG_15708	predicted protein	NO	No	NA	NA	GSR	supercont1.40	0
PITG_15712	secreted RxLR effector peptide, putative	YES	No	RXLR	RxLRsng162	InBtw	supercont1.40	0
PITG_15714	hypothetical protein	NO	No	NA	NA	GSR	supercont1.40	0
PITG_15718	secreted RxLR effector peptide, putative	YES	No	RXLR	RxLRfam14	GSR	supercont1.40	0
PITG_16663	Avr1 secreted RxLR effector peptide, putative	YES	No	RXLR	RxLRfam2	GSR	supercont1.51	0
PITG_17217	secreted RxLR effector peptide, putative	YES	No	RXLR	RxLRfam45	InBtw	supercont1.50	0
PITG_17228	conserved hypothetical protein	NO	No	NA	NA	GSR	supercont1.52	0
PITG_17574	protein kinase fragment	NO	No	NA	NA	InBtw	supercont1.60	0
PITG_18215	Avr3b, secreted RxLR effector peptide, putative	YES	No	RXLR	RxLRfam124	GSR	supercont1.66	0
PITG_18218	predicted protein	NO	No	NA	NA	GSR	supercont1.66	0
PITG_18221	secreted RxLR effector peptide, putative	YES	No	RXLR	RxLRfam124	GSR	supercont1.66	0
PITG_18300	conserved hypothetical protein	NO	No	NA	NA	GDR	supercont1.67	0
PITG_18880	Avrvnt1 family, secreted RxLR effector peptide, putative	YES	No	RXLR	RxLRfam97	GSR	supercont1.86	0
PITG_19001	PcF and SCR74-like cys-rich secreted peptide, putative	NO	No	SMALL CYS RICH - PCF	NA	GSR	supercont1.74	0
PITG_19497	Crinkler (CRN) family protein, pseudogene	NO	No	CRINKLER	NA	GSR	supercont1.107	0
PITG_19518	secreted RxLR effector peptide, putative	NO	No	RXLR	RxLRfam1	GSR	supercont1.95	0
PITG_19522	predicted protein	NO	No	NA	NA	GSR	supercont1.95	0
PITG_20137	predicted protein	NO	No	NA	NA	Not	supercont1.209	0
PITG_21132	conserved hypothetical protein	NO	No	NA	NA	Not	supercont1.228	0
PITG_21438	predicted protein	NO	No	NA	NA	Not	supercont1.407	0
PITG_21681	secreted RxLR effector peptide, putative	YES	No	RXLR	RxLRfam14	Not	supercont1.791	0
PITG_22420	predicted protein	NO	No	NA	NA	Not	supercont1.2991	0
PITG_22426	predicted protein	NO	No	NA	NA	Not	supercont1.3037	0
PITG_22880	secreted RxLR effector peptide, putative	YES	No	RXLR	RxLRfam1	GSR	supercont1.14	0
PITG_22896	secreted RxLR effector peptide, putative	YES	No	RXLR	RxLRfam56	GSR	supercont1.15	0
PITG_22985	Crinkler (CRN) family protein, pseudogene	NO	No	CRINKLER	NA	GSR	supercont1.25	0
PITG_23011	secreted RxLR effector peptide, putative	YES	No	RXLR	RxLRfam69	Not	supercont1.32	0
PITG_23039	NPP1-like protein	YES	No	NLP	NA	GSR	supercont1.38	0
PITG_23053	NPP1-like protein, pseudogene	NO	No	NLP	NA	GSR	supercont1.37	0
PITG_23059	cys-rich secreted peptide, putative	YES	No	SMALL CYS RICH	NA	GSR	supercont1.40	0
PITG_23107	NPP1-like protein, pseudogene	NO	No	NLP	NA	GSR	supercont1.53	0
PITG_23119	Kazal-like protease inhibitor EPI1-LIKE	YES	No	ENZYME INHIBITOR	NA	GSR	supercont1.65	0
PITG_23181	Crinkler (CRN) family protein, pseudogene	NO	No	CRINKLER	NA	GSR	supercont1.143	0
PITG_23231	secreted RxLR effector peptide, putative	YES	No	RXLR	RxLRfam54	Not	supercont1.2210	0

## Sheet: Table S6
Table S6 Genes showing presence / absence polymorphisms between P13527 and P13626.
Gene ID	Annotation	Secreted	Core Ortholog	Effector Type	RxLR Family	Intergenic Distance	Location in Reference Genome	Breadth of Coverage (%)		Depth of Coverage
								P13527	P13626	P13527	P13626
PITG_17816	Crinkler (CRN) family protein, pseudogene	NO	No	CRINKLER	NA	GSR	supercont1.56	0	100	0x	29.5x
PITG_18338	glycoside hydrolase, putative	YES	No	ENZYME HYDROLASE	NA	InBtw	supercont1.67	0	100	0x	17.7x
PITG_18383	hypothetical protein	NO	No	NA	NA	GSR	supercont1.67	0	100	0x	19.5x
PITG_22895	elicitin-like protein, pseudogene	NO	No	SMALL CYS RICH - ELICITIN	NA	GSR	supercont1.15	0	100	0x	1.1x
PITG_12706	Avr2 family, secreted RxLR effector peptide, putative	NO	No	RXLR	RxLRfam7	InBtw	supercont1.27	100	0	13.4x	0x
PITG_12710	Avr2 family, secreted RxLR effector peptide, putative	NO	No	RXLR	RxLRfam7	GSR	supercont1.27	100	0	13.8x	0x
PITG_12714	predicted protein	NO	No	NA	NA	GSR	supercont1.27	100	0	6.0x	0x
PITG_12735	predicted protein	NO	No	NA	NA	GSR	supercont1.27	100	0	24.2x	0x
PITG_12758	Proton-dependent Oligopeptide Transporter (POT) Family	NO	Yes	NA	NA	InBtw	supercont1.27	100	0	20.0x	0x
PITG_15167	hypothetical protein	NO	No	NA	NA	GSR	supercont1.38	100	0	19.9x	0x
PITG_15454	Avr2 family, secreted RxLR effector peptide, putative	NO	No	RXLR	NA	GDR	supercont1.37	100	0	15.9x	0x
PITG_23039	NPP1-like protein	YES	No	NLP	NA	GSR	supercont1.38	88.3085	0	15.5x	0x

## Sheet: Table S7
Table S7 Genes showing copy number (CN) polymorphisms between P13527 and P13626.
Gene ID	Annotation	Secreted	Core Ortholog	Effector Type	RxLR Family	Intergenic Distance	Location in Reference Genome	Copy Number (CN)		Copy Number Variation (CNV)
								P13527	P13626
PITG_11341	ipiB3-like protein	YES	No	NA	NA	InBtw	supercont1.23	0.569473	3.20642	-2.63695
PITG_08170	hypothetical protein	NO	No	NA	NA	GDR	supercont1.12	2.72706	4.44349	-1.71643
PITG_22776	M96 mating-specific protein, putative	YES	No	NA	NA	GDR	supercont1.9	0.023284	1.24873	-1.22544
PITG_12553	predicted protein	NO	No	NA	NA	InBtw	supercont1.26	1.18555	2.40484	-1.21929
PITG_08658	conserved hypothetical protein	NO	No	NA	NA	GSR	supercont1.16	3.13466	4.27539	-1.14073
PITG_21281	hypothetical protein	NO	No	NA	NA	GSR	supercont1.264	5.8134	6.85592	-1.04252
PITG_05895	M96 mating-specific protein, pseudogene	NO	No	NA	NA	InBtw	supercont1.9	0.0253506	1.02826	-1.00291
PITG_05851	pterin-4-alpha-carbinolamine dehydratase	NO	No	NA	NA	InBtw	supercont1.9	0.239636	1.19866	-0.959021
PITG_18148	Crinkler (CRN) family protein	YES	No	CRINKLER	NA	InBtw	supercont1.63	2.58145	1.63094	0.950507
PITG_12612	Crinkler (CRN) family protein	YES	No	CRINKLER	NA	InBtw	supercont1.31	1.69415	0.737092	0.957055
PITG_12657	predicted protein	NO	No	NA	NA	GSR	supercont1.31	2.04695	1.08903	0.957924
PITG_20362	predicted protein	NO	No	NA	NA	GSR	supercont1.138	2.30835	1.34696	0.961386
PITG_00849	predicted protein	NO	No	NA	NA	InBtw	supercont1.1	2.8225	1.85725	0.965252
PITG_23064	Crinkler (CRN) family protein, pseudogene	NO	No	CRINKLER	NA	GSR	supercont1.41	1.81248	0.840946	0.971534
PITG_01686	predicted protein	NO	No	NA	NA	GDR	supercont1.2	2.70354	1.71313	0.990413
PITG_23083	Crinkler (CRN) family protein, pseudogene	NO	No	CRINKLER	NA	GSR	supercont1.48	1.9211	0.9283	0.992801
PITG_01892	predicted protein	NO	No	NA	NA	GDR	supercont1.2	3.43535	2.39547	1.03988
PITG_16304	predicted protein	NO	No	NA	NA	InBtw	supercont1.45	2.99086	1.93996	1.05089
PITG_01894	predicted protein	NO	No	NA	NA	GDR	supercont1.2	3.38952	2.32463	1.06489
PITG_01628	predicted protein	NO	No	NA	NA	GSR	supercont1.2	3.56828	2.49818	1.07009
PITG_01687	predicted protein	NO	No	NA	NA	GDR	supercont1.2	2.97353	1.90195	1.07158
PITG_14334	predicted protein	NO	No	NA	NA	InBtw	supercont1.34	2.72407	1.62947	1.09461
PITG_13201	conserved hypothetical protein	NO	No	NA	NA	GSR	supercont1.28	3.35018	2.2511	1.09909
PITG_14037	predicted protein	NO	No	NA	NA	InBtw	supercont1.32	2.6202	1.5163	1.1039
PITG_19341	predicted protein	NO	No	NA	NA	GSR	supercont1.85	2.02839	0.921873	1.10652
PITG_16307	predicted protein	NO	No	NA	NA	InBtw	supercont1.45	3.59677	2.47922	1.11755
PITG_20408	conserved hypothetical protein	NO	No	NA	NA	Not	supercont1.187	1.58717	0.461274	1.12589
PITG_19134	predicted protein	NO	No	NA	NA	InBtw	supercont1.75	3.73144	2.60212	1.12931
PITG_04109	conserved hypothetical protein	NO	No	NA	NA	GDR	supercont1.5	3.70993	2.54691	1.16301
PITG_18144	Crinkler (CRN) family protein	NO	No	CRINKLER	NA	GSR	supercont1.63	2.63097	1.46055	1.17042
PITG_16591	Crinkler (CRN) family protein	NO	No	CRINKLER	NA	GSR	supercont1.48	2.28044	1.1023	1.17815
PITG_23085	Crinkler (CRN) family protein, pseudogene	NO	No	CRINKLER	NA	GSR	supercont1.48	2.08873	0.908525	1.1802
PITG_14041	predicted protein	NO	No	NA	NA	GDR	supercont1.32	3.27668	2.09534	1.18134
PITG_17969	predicted protein	NO	No	NA	NA	Not	supercont1.64	2.38169	1.19138	1.19031
PITG_16302	predicted protein	NO	No	NA	NA	GSR	supercont1.45	3.53882	2.34776	1.19106
PITG_22416	conserved hypothetical protein	NO	No	NA	NA	Not	supercont1.2947	3.37003	2.16637	1.20366
PITG_18147	secreted RxLR effector peptide, putative	YES	No	RXLR	NA	InBtw	supercont1.63	3.7213	2.51495	1.20635
PITG_01638	predicted protein	NO	No	NA	NA	InBtw	supercont1.2	3.41193	2.15286	1.25907
PITG_09330	predicted protein	NO	No	NA	NA	GDR	supercont1.14	3.50296	2.18928	1.31368
PITG_18495	predicted protein	NO	No	NA	NA	GSR	supercont1.69	3.98184	2.66092	1.32092
PITG_16305	predicted protein	NO	No	NA	NA	GSR	supercont1.45	3.23622	1.90482	1.3314
PITG_23120	secreted RxLR effector peptide, putative	YES	No	RXLR	RxLRfam39	InBtw	supercont1.63	3.86421	2.48496	1.37925
PITG_14040	predicted protein	NO	No	NA	NA	GDR	supercont1.32	3.50025	2.1144	1.38586
PITG_22908	PcF and SCR74-like cys-rich secreted peptide, putative	YES	No	SMALL CYS RICH - PCF	NA	GSR	supercont1.17	7.13271	5.71955	1.41316
PITG_01631	predicted protein	NO	No	NA	NA	GDR	supercont1.2	3.74458	2.32989	1.41469
PITG_04745	predicted protein	NO	No	NA	NA	InBtw	supercont1.6	3.19403	1.77197	1.42207
PITG_07359	predicted protein	NO	No	NA	NA	GSR	supercont1.11	6.73277	5.27125	1.46152
PITG_01635	predicted protein	NO	No	NA	NA	GDR	supercont1.2	3.94399	2.45388	1.49011
PITG_01636	predicted protein	NO	No	NA	NA	GDR	supercont1.2	4.07118	2.56521	1.50597
PITG_18135	hypothetical protein	NO	No	NA	NA	GSR	supercont1.63	4.48642	2.8904	1.59602
PITG_19136	predicted protein	NO	No	NA	NA	InBtw	supercont1.75	3.77647	2.13955	1.63692
PITG_17968	predicted protein	NO	No	NA	NA	GSR	supercont1.64	2.94783	1.28008	1.66775
PITG_21544	conserved hypothetical protein	NO	No	NA	NA	Not	supercont1.478	3.61938	1.79383	1.82555
PITG_19132	conserved hypothetical protein	NO	No	NA	NA	GSR	supercont1.75	4.30618	2.46334	1.84284
PITG_20361	hypothetical protein	NO	No	NA	NA	GSR	supercont1.138	4.38701	2.53886	1.84816
PITG_01632	predicted protein	NO	No	NA	NA	GDR	supercont1.2	4.55193	2.58184	1.97009
PITG_14330	predicted protein	NO	No	NA	NA	InBtw	supercont1.34	5.95186	3.95175	2.00011
PITG_01633	predicted protein	NO	No	NA	NA	GDR	supercont1.2	4.7375	2.63988	2.09762
PITG_22382	hypothetical protein similar to senescence-associated protein	NO	No	NA	NA	Not	supercont1.2724	7.5712	5.3108	2.2604
PITG_18150	hypothetical protein	NO	No	NA	NA	GSR	supercont1.63	5.91835	3.60108	2.31726
PITG_14338	predicted protein	NO	No	NA	NA	InBtw	supercont1.34	6.79358	4.46048	2.33311
PITG_05032	predicted protein	NO	No	NA	NA	InBtw	supercont1.6	6.40442	3.67707	2.72736
PITG_14336	predicted protein	NO	No	NA	NA	GDR	supercont1.34	7.52277	4.78496	2.73781
PITG_18561	conserved hypothetical protein	NO	No	NA	NA	InBtw	supercont1.69	8.30393	5.50175	2.80218
PITG_17231	predicted protein	NO	No	NA	NA	Not	supercont1.52	3.24971	0.102356	3.14736
PITG_17229	predicted protein	NO	No	NA	NA	GSR	supercont1.52	3.2714	0.118419	3.15299
PITG_22749	secreted peptide candidate, ORF supported by proteomics	YES	No	NA	NA	GSR	supercont1.6	3.69778	0.358456	3.33933
PITG_23229	NADH dehydrogenase subunit 2, putative	NO	No	NA	NA	Not	supercont1.2071	177.388	173.252	4.13676
PITG_21737	hypothetical protein	NO	No	NA	NA	Not	supercont1.471	20.4454	13.0992	7.34623

## Sheet: Table S8
Table S8 Summary of SNPs between P13527, P13627 and 06-3928A of Phytophthora infestans.
	Homozygous SNPs			Heterozygous SNPs
	P13527	P13527	P13626	P13527	P13626
	vs.	vs.	vs.
	P13627	06-3928A	06-3928A
Total	582	31215	31581	327526	377429
Exons	38	4027	3652	58536	67030
Missense	18	1953	1808	28944	32872
Nonsense	2	27	30	399	466
Introns	12	1041	949	11696	13109
Intergenic regions	514	25697	26537	251170	290221
5’ UTR	5	70	69	1105	1332
3’UTR	3	115	113	1654	1871
The number of SNPs for each category was estimated with SnpEff.

## Sheet: Table S9
Table S9 Gene conversions in P13527 and P13626.
State	Genotypes			Total	Effects in change of “A” Û “a”
	P13527	P13626	06_3928A		Silent	Missense	Nonsense
Heterozygous in all isolates	Aa	Aa	Aa	111144	12267	11487	117
				(78.9%1)
Gene conversion in P13527	AA	Aa	Aa	19983	1955	1877	28
	or			(14.2%)
	aa
Gene conversion in P13626	Aa	AA	Aa	9725	864	878	11
		or		(6.9%)
		aa
The effects in nucleotide change of “A” “a” were estimated with SnpEff.
1The percentage at the total segregating sites excluding sites with homozygous SNPs (140,852).

## Sheet: Table S10
Table S10 LOH in P13527.
Impact	Effect	Gene_ID	Annotation	Secreted	Core Ortholog	Effector Type	RxLR Family	Intergenic Distance	Nucleotide change	Amino acid change
High	start_lost	PITG_06370	putative GPI-anchored serine-glycine rich elicitin INL3a-like protein	NO	Yes	Small Cys Rich- Elicitin	NA	GDR	2T>A	Met1?
High	start_lost	PITG_12851	secreted RxLR effector peptide, putative	YES	No	RXLR	RxLRfam91	GSR	1A>G	Met1?
High	stop_gained	PITG_11984	predicted protein	NO	No	RXLR	NA	InBtw	619A>T	Lys207*
High	stop_gained	PITG_22925	secreted RxLR effector peptide, putative	YES	No	RXLR	RxLRsng191	GSR	197T>G	Leu66*
High	splice_acceptor_variant&intron_variant	PITG_00979	hypothetical protein	NO	Yes	NA	NA	GDR	777-1G>A
High	splice_acceptor_variant&intron_variant	PITG_08156	predicted protein	NO	No	NA	NA	InBtw	310-2A>C
High	splice_acceptor_variant&intron_variant	PITG_16000	predicted protein	NO	Yes	NA	NA	GDR	37-1G>A
High	splice_acceptor_variant&intron_variant	PITG_19426	Amino Acid/Auxin Permease (AAAP) Family	NO	No	NA	NA	InBtw	916-2A>G
High	splice_donor_variant&intron_variant	PITG_00713	Major Facilitator Superfamily (MFS)	NO	No	NA	NA	InBtw	397+2T>C
High	splice_donor_variant&intron_variant	PITG_02252	hypothetical protein	NO	Yes	NA	NA	InBtw	1645+1G>T
High	splice_donor_variant&intron_variant	PITG_05734	predicted protein	NO	No	NA	NA	InBtw	645+2T>C
High	splice_donor_variant&intron_variant	PITG_05940	hypothetical protein	NO	Yes	NA	NA	InBtw	363+1G>T
High	splice_donor_variant&intron_variant	PITG_16099	conserved hypothetical protein	NO	Yes	NA	NA	InBtw	3466+2T>C
High	splice_donor_variant&intron_variant	PITG_16826	hypothetical protein	NO	No	NA	NA	GSR	646+1G>A
High	start_lost	PITG_02865	hypothetical protein	NO	Yes	NA	NA	InBtw	3G>A	Met1?
High	start_lost	PITG_06492	predicted protein	NO	No	NA	NA	InBtw	2T>C	Met1?
High	start_lost	PITG_06729	predicted protein	NO	No	NA	NA	GDR	2T>C	Met1?
High	start_lost	PITG_10849	predicted protein	NO	Yes	NA	NA	GDR	3G>A	Met1?
High	start_lost	PITG_14206	carbohydrate esterase, putative	NO	No	NA	NA	GSR	1A>G	Met1?
High	stop_gained	PITG_00146	glucose-6-phosphate 1-dehydrogenase	NO	Yes	NA	NA	GDR	8C>A	Ser3*
High	stop_gained	PITG_00581	hypothetical protein	NO	No	NA	NA	GSR	333G>A	Trp111*
High	stop_gained	PITG_01196	predicted protein	NO	No	NA	NA	GSR	230T>G	Leu77*
High	stop_gained	PITG_01197	predicted protein	NO	No	NA	NA	GSR	26G>A	Trp9*
High	stop_gained	PITG_01988	conserved hypothetical protein	NO	No	NA	NA	InBtw	911C>A	Ser304*
High	stop_gained	PITG_02532	Ca2 :Cation Antiporter (CaCA) Family	NO	Yes	NA	NA	GDR	403C>T	Gln135*
High	stop_gained	PITG_04822	conserved hypothetical protein	NO	Yes	NA	NA	GDR	95T>A	Leu32*
High	stop_gained	PITG_05936	predicted protein	NO	No	NA	NA	GSR	229C>T	Gln77*
High	stop_gained	PITG_05959	cleavage induced predicted protein (PITT_05959)	NO	No	NA	NA	GSR	96G>A	Trp32*
High	stop_gained	PITG_06549	hypothetical protein	NO	No	NA	NA	GDR	51G>A	Trp17*
High	stop_gained	PITG_07117	ATP-binding Cassette (ABC) Superfamily	NO	No	NA	NA	GDR	1764G>A	Trp588*
High	stop_gained	PITG_07519	predicted protein	NO	No	NA	NA	GSR	334C>T	Gln112*
High	stop_gained	PITG_07920	predicted protein	NO	No	NA	NA	GDR	136A>T	Lys46*
High	stop_gained	PITG_09329	predicted protein	NO	No	NA	NA	InBtw	1388C>A	Ser463*
High	stop_gained	PITG_10645	protein kinase	NO	Yes	NA	NA	GSR	373C>T	Gln125*
High	stop_gained	PITG_10792	conserved hypothetical protein	NO	Yes	NA	NA	GDR	1687C>T	Gln563*
High	stop_gained	PITG_12230	phosphatidic acid phosphatase	NO	No	NA	NA	GDR	523G>T	Glu175*
High	stop_gained	PITG_12853	conserved hypothetical protein	NO	Yes	NA	NA	GDR	119C>A	Ser40*
High	stop_gained	PITG_13038	predicted protein	NO	No	NA	NA	GSR	388A>T	Lys130*
High	stop_gained	PITG_14161	predicted protein	NO	No	NA	NA	GSR	664C>T	Gln222*
High	stop_gained	PITG_14744	conserved hypothetical protein	NO	Yes	NA	NA	InBtw	979A>T	Lys327*
High	stop_gained	PITG_15927	conserved hypothetical protein	NO	No	NA	NA	InBtw	390C>A	Tyr130*
High	stop_gained	PITG_18980	predicted protein	NO	No	NA	NA	GSR	912C>A	Tyr304*
High	stop_gained	PITG_20834	predicted protein	NO	No	NA	NA	GSR	1546C>T	Gln516*
High	stop_gained	PITG_22984	hypothetical protein	NO	No	NA	NA	GSR	246G>A	Trp82*
High	stop_gained	PITG_22984	hypothetical protein	NO	No	NA	NA	GSR	245G>A	Trp82*
Moderate	missense_variant	PITG_22908	PcF and SCR74-like cys-rich secreted peptide, putative	YES	No	Small Cys Rich- PcF	NA	GSR	118G>A	Glu40Lys
Moderate	missense_variant	PITG_09793	small cysteine rich protein SCR108-like	YES	No	Small Cys Rich- Others	NA	GDR	26C>G	Ala9Gly
Moderate	missense_variant	PITG_06373	putative GPI-anchored serine-rich elicitin INL3b-like protein	NO	No	Small Cys Rich- Elicitin	NA	InBtw	289T>A	Phe97Ile
Moderate	missense_variant	PITG_00579	secreted RxLR effector peptide, putative	YES	Yes	RXLR	RxLRfam14	GSR	185A>T	Lys62Ile
Moderate	missense_variant	PITG_02918	secreted RxLR effector peptide, putative	YES	No	RXLR	RxLRfam112	GSR	493A>G	Lys165Glu
Moderate	missense_variant	PITG_04276	predicted protein	NO	No	RXLR	NA	GSR	53A>C	Lys18Thr
Moderate	missense_variant	PITG_04351	secreted RxLR effector peptide, putative	YES	No	RXLR	RxLRfam50	GSR	32T>A	Leu11His
Moderate	missense_variant	PITG_05841	secreted RxLR effector peptide, putative	YES	No	RXLR	RxLRfam23	GSR	472C>T	Pro158Ser
Moderate	missense_variant	PITG_05846	secreted RxLR effector peptide, putative	YES	No	RXLR	RxLRfam23	GSR	370T>G	Ser124Ala
Moderate	missense_variant	PITG_10654	secreted RxLR effector peptide, putative	YES	No	RXLR	RxLRfam46	GSR	143G>A	Arg48His
Moderate	missense_variant	PITG_10654	secreted RxLR effector peptide, putative	YES	No	RXLR	RxLRfam46	GSR	357T>A	Asp119Glu
Moderate	missense_variant	PITG_10835	secreted RxLR effector peptide, putative	NO	No	RXLR	RxLRsng168	GSR	349G>A	Ala117Thr
Moderate	missense_variant	PITG_11984	predicted protein	NO	No	RXLR	NA	InBtw	556A>C	Asn186His
Moderate	missense_variant	PITG_14685	secreted RxLR effector peptide, putative	NO	No	RXLR	RxLRfam1	GSR	1108C>A	Gln370Lys
Moderate	missense_variant	PITG_15315	secreted RxLR effector peptide, putative	NO	No	RXLR	RxLRfam59	InBtw	221C>T	Pro74Leu
Moderate	missense_variant	PITG_16283	secreted RxLR effector peptide, putative	YES	No	RXLR	RxLRfam1	GSR	216G>T	Lys72Asn
Moderate	missense_variant	PITG_16836	secreted RxLR effector peptide, putative	YES	No	RXLR	RxLRfam117	GSR	491G>T	Ser164Ile
Moderate	missense_variant	PITG_18331	conserved hypothetical protein	NO	Yes	RXLR	NA	InBtw	4312T>C	Phe1438Leu
Moderate	missense_variant	PITG_18331	conserved hypothetical protein	NO	Yes	RXLR	NA	InBtw	3529C>T	Arg1177Cys
Moderate	missense_variant	PITG_22922	secreted RxLR effector peptide, putative	YES	Yes	RXLR	RxLRfam2	InBtw	993T>G	Asn331Lys
Moderate	missense_variant	PITG_22922	secreted RxLR effector peptide, putative	YES	Yes	RXLR	RxLRfam2	InBtw	991A>G	Asn331Asp
Moderate	missense_variant	PITG_22922	secreted RxLR effector peptide, putative	YES	Yes	RXLR	RxLRfam2	InBtw	766T>A	Leu256Ile
Moderate	missense_variant	PITG_22922	secreted RxLR effector peptide, putative	YES	Yes	RXLR	RxLRfam2	InBtw	724A>G	Ile242Val
Moderate	missense_variant	PITG_22922	secreted RxLR effector peptide, putative	YES	Yes	RXLR	RxLRfam2	InBtw	108G>C	Leu36Phe
Moderate	missense_variant	PITG_22925	secreted RxLR effector peptide, putative	YES	No	RXLR	RxLRsng191	GSR	188T>G	Val63Gly
Moderate	missense_variant	PITG_22925	secreted RxLR effector peptide, putative	YES	No	RXLR	RxLRsng191	GSR	115G>A	Asp39Asn
Moderate	missense_variant	PITG_22925	secreted RxLR effector peptide, putative	YES	No	RXLR	RxLRsng191	GSR	76G>C	Gly26Arg
Moderate	missense_variant	PITG_02368	polysaccharide lyase, putative	YES	Yes	enzyme, lyase	NA	InBtw	1036A>G	Ser346Gly
Moderate	missense_variant	PITG_05315	undecaprenyl pyrophosphate synthetase, putative	YES	Yes	enzyme, ligase	NA	InBtw	40C>T	Leu14Phe
Moderate	missense_variant	PITG_07843	protein disulfide-isomerase, putative	YES	Yes	enzyme, isomerase	NA	GSR	1044T>G	His348Gln
Moderate	missense_variant	PITG_07843	protein disulfide-isomerase, putative	YES	Yes	enzyme, isomerase	NA	GSR	1046T>C	Val349Ala
Moderate	missense_variant	PITG_00756	carboxypeptidase, putative	YES	Yes	enzyme, hydrolase	NA	GDR	334G>A	Gly112Ser
Moderate	missense_variant	PITG_01399	beta-glucosidase, putative	YES	No	enzyme, hydrolase	NA	InBtw	320A>T	Tyr107Phe
Moderate	missense_variant	PITG_01399	beta-glucosidase, putative	YES	No	enzyme, hydrolase	NA	InBtw	575C>T	Ala192Val
Moderate	missense_variant	PITG_18335	glycoside hydrolase, putative	YES	No	enzyme, hydrolase	NA	GDR	677G>A	Gly226Glu
Moderate	missense_variant	PITG_18335	glycoside hydrolase, putative	YES	No	enzyme, hydrolase	NA	GDR	451A>G	Asn151Asp
Moderate	missense_variant	PITG_22739	Kazal-like protease inhibitor EPI5-LIKE	YES	No	Enzyme Inhibitor	NA	GSR	173A>G	Asn58Ser
Moderate	missense_variant	PITG_22739	Kazal-like protease inhibitor EPI5-LIKE	YES	No	Enzyme Inhibitor	NA	GSR	220G>A	Asp74Asn
Moderate	missense_variant	PITG_03640	cellulose binding elicitor lectin (CBEL), putative	YES	Yes	elicitins	NA	InBtw	51G>C	Lys17Asn
Moderate	missense_variant	PITG_04856	Crinkler (CRN) family protein	YES	No	CRINKLER	NA	GDR	1973A>G	Asn658Ser
Moderate	missense_variant	PITG_22837	Crinkler (CRN) family protein	NO	No	CRINKLER	NA	GSR	1468G>T	Val490Leu
Moderate	missense_variant	PITG_22856	Crinkler (CRN) family protein	NO	No	CRINKLER	NA	GDR	287C>T	Ala96Val
Moderate	missense_variant	PITG_00006	hypothetical protein	NO	No	NA	NA	GSR	92G>C	Cys31Ser
Moderate	missense_variant	PITG_00010	predicted protein	NO	No	NA	NA	InBtw	85A>C	Thr29Pro
Moderate	missense_variant	PITG_00020	hypothetical protein	NO	Yes	NA	NA	GDR	1861G>A	Gly621Ser
Moderate	missense_variant	PITG_00026	conserved hypothetical protein	NO	Yes	NA	NA	GDR	1148C>T	Ala383Val
Moderate	missense_variant	PITG_00029	hypothetical protein	NO	No	NA	NA	GDR	127C>T	Pro43Ser
Moderate	missense_variant	PITG_00029	hypothetical protein	NO	No	NA	NA	GDR	131C>T	Ala44Val
Moderate	missense_variant	PITG_00038	conserved hypothetical protein	NO	No	NA	NA	GDR	1581G>T	Gln527His
Moderate	missense_variant	PITG_00038	conserved hypothetical protein	NO	No	NA	NA	GDR	322C>T	Pro108Ser
Moderate	missense_variant	PITG_00043	predicted protein	NO	Yes	NA	NA	GDR	1625T>C	Val542Ala
Moderate	missense_variant	PITG_00043	predicted protein	NO	Yes	NA	NA	GDR	806T>C	Leu269Pro
Moderate	missense_variant	PITG_00050	conserved hypothetical protein	NO	No	NA	NA	GDR	886T>C	Cys296Arg
Moderate	missense_variant	PITG_00055	predicted protein	NO	Yes	NA	NA	GDR	405C>G	Asp135Glu
Moderate	missense_variant	PITG_00059	predicted protein	NO	Yes	NA	NA	InBtw	12A>T	Glu4Asp
Moderate	missense_variant	PITG_00060	predicted protein	NO	No	NA	NA	GDR	239C>A	Ala80Asp
Moderate	missense_variant	PITG_00078	conserved hypothetical protein	NO	No	NA	NA	GDR	256A>G	Ser86Gly
Moderate	missense_variant	PITG_00131	hypothetical protein	NO	No	NA	NA	GDR	511A>T	Asn171Tyr
Moderate	missense_variant	PITG_00153	predicted protein	NO	No	NA	NA	GSR	242T>C	Leu81Ser
Moderate	missense_variant	PITG_00231	hypothetical protein	NO	Yes	NA	NA	GDR	802A>G	Lys268Glu
Moderate	missense_variant	PITG_00255	predicted protein	NO	No	NA	NA	GDR	290T>C	Met97Thr
Moderate	missense_variant	PITG_00279	ubiquitin-specific protease, putative	NO	Yes	NA	NA	InBtw	890A>T	Gln297Leu
Moderate	missense_variant	PITG_00279	ubiquitin-specific protease, putative	NO	Yes	NA	NA	InBtw	895A>G	Thr299Ala
Moderate	missense_variant	PITG_00279	ubiquitin-specific protease, putative	NO	Yes	NA	NA	InBtw	1321C>A	Pro441Thr
Moderate	missense_variant	PITG_00297	predicted protein	NO	No	NA	NA	GDR	49C>T	Pro17Ser
Moderate	missense_variant	PITG_00333	conserved hypothetical protein	NO	Yes	NA	NA	GDR	1454A>G	Asn485Ser
Moderate	missense_variant	PITG_00341	conserved hypothetical protein	NO	No	NA	NA	InBtw	1025G>A	Arg342Gln
Moderate	missense_variant	PITG_00348	conserved hypothetical protein	NO	Yes	NA	NA	GDR	2869T>C	Phe957Leu
Moderate	missense_variant	PITG_00348	conserved hypothetical protein	NO	Yes	NA	NA	GDR	2989T>C	Trp997Arg
Moderate	missense_variant	PITG_00348	conserved hypothetical protein	NO	Yes	NA	NA	GDR	2998A>G	Lys1000Glu
Moderate	missense_variant	PITG_00357	predicted protein	NO	No	NA	NA	GSR	272T>A	Ile91Asn
Moderate	missense_variant	PITG_00357	predicted protein	NO	No	NA	NA	GSR	271A>G	Ile91Val
Moderate	missense_variant	PITG_00361	predicted protein	NO	No	NA	NA	GDR	578A>G	Gln193Arg
Moderate	missense_variant	PITG_00383	conserved hypothetical protein	NO	No	NA	NA	GDR	805T>C	Phe269Leu
Moderate	missense_variant	PITG_00385	conserved hypothetical protein	NO	No	NA	NA	InBtw	1926C>G	Ile642Met
Moderate	missense_variant	PITG_00391	hypothetical protein	NO	No	NA	NA	GDR	1181A>G	Tyr394Cys
Moderate	missense_variant	PITG_00391	hypothetical protein	NO	No	NA	NA	GDR	1223G>A	Arg408His
Moderate	missense_variant	PITG_00449	hypothetical protein	NO	Yes	NA	NA	GDR	64G>A	Asp22Asn
Moderate	missense_variant	PITG_00570	conserved hypothetical protein	NO	Yes	NA	NA	GDR	353A>T	His118Leu
Moderate	missense_variant	PITG_00578	metalloprotease family M38, putative	NO	Yes	NA	NA	InBtw	739A>G	Asn247Asp
Moderate	missense_variant	PITG_00594	conserved hypothetical protein	NO	Yes	NA	NA	GDR	106C>T	His36Tyr
Moderate	missense_variant	PITG_00620	conserved hypothetical protein	NO	Yes	NA	NA	GDR	835G>A	Ala279Thr
Moderate	missense_variant	PITG_00620	conserved hypothetical protein	NO	Yes	NA	NA	GDR	2479C>T	Arg827Trp
Moderate	missense_variant	PITG_00632	putative oligosaccharyl transferase STT3 subunit	NO	Yes	NA	NA	GDR	2437A>T	Thr813Ser
Moderate	missense_variant	PITG_00653	predicted protein	NO	No	NA	NA	GDR	212T>C	Val71Ala
Moderate	missense_variant	PITG_00660	predicted protein	NO	Yes	NA	NA	GDR	5386G>A	Glu1796Lys
Moderate	missense_variant	PITG_00675	hypothetical protein	NO	No	NA	NA	InBtw	1013T>C	Val338Ala
Moderate	missense_variant	PITG_00703	2,4-dienoyl-CoA reductase	NO	No	NA	NA	GDR	1192T>C	Tyr398His
Moderate	missense_variant	PITG_00705	conserved hypothetical protein	NO	Yes	NA	NA	GDR	461C>T	Ala154Val
Moderate	missense_variant	PITG_00708	hypothetical protein	NO	Yes	NA	NA	GDR	406A>G	Asn136Asp
Moderate	missense_variant	PITG_00708	hypothetical protein	NO	Yes	NA	NA	GDR	269A>T	His90Leu
Moderate	missense_variant	PITG_00713	Major Facilitator Superfamily (MFS)	NO	No	NA	NA	InBtw	262C>A	Leu88Met
Moderate	missense_variant	PITG_00717	Myosin protein	NO	Yes	NA	NA	GDR	6477T>G	Asp2159Glu
Moderate	missense_variant	PITG_00725	conserved hypothetical protein	NO	Yes	NA	NA	GDR	1435A>C	Ser479Arg
Moderate	missense_variant	PITG_00730	predicted protein	NO	No	NA	NA	InBtw	467A>G	Glu156Gly
Moderate	missense_variant	PITG_00730	predicted protein	NO	No	NA	NA	InBtw	470G>A	Arg157Gln
Moderate	missense_variant	PITG_00743	conserved hypothetical protein	NO	No	NA	NA	InBtw	320A>T	His107Leu
Moderate	missense_variant	PITG_00743	conserved hypothetical protein	NO	No	NA	NA	InBtw	317A>G	Glu106Gly
Moderate	missense_variant	PITG_00744	predicted protein	NO	No	NA	NA	InBtw	143A>G	His48Arg
Moderate	missense_variant	PITG_00747	hydroxymethylglutaryl-CoA lyase, mitochondrial precursor	NO	Yes	NA	NA	GDR	1550C>T	Ala517Val
Moderate	missense_variant	PITG_00755	hypothetical protein	NO	No	NA	NA	GDR	1643T>G	Val548Gly
Moderate	missense_variant	PITG_00809	hypothetical protein	NO	No	NA	NA	InBtw	2998T>G	Tyr1000Asp
Moderate	missense_variant	PITG_00819	predicted protein	NO	No	NA	NA	GDR	719A>G	Asp240Gly
Moderate	missense_variant	PITG_00819	predicted protein	NO	No	NA	NA	GDR	182C>T	Ser61Leu
Moderate	missense_variant	PITG_00963	hypothetical protein	NO	No	NA	NA	GDR	236A>G	Gln79Arg
Moderate	missense_variant	PITG_00964	hypothetical protein	NO	Yes	NA	NA	GDR	828C>G	Ser276Arg
Moderate	missense_variant	PITG_00965	hypothetical protein	NO	Yes	NA	NA	GDR	379C>T	Leu127Phe
Moderate	missense_variant	PITG_00966	predicted protein	NO	Yes	NA	NA	GDR	292C>T	Arg98Cys
Moderate	missense_variant	PITG_00972	glycoside hydrolase, putative	NO	No	NA	NA	GDR	710C>A	Pro237Gln
Moderate	missense_variant	PITG_00972	glycoside hydrolase, putative	NO	No	NA	NA	GDR	709C>T	Pro237Ser
Moderate	missense_variant	PITG_00972	glycoside hydrolase, putative	NO	No	NA	NA	GDR	694T>C	Tyr232His
Moderate	missense_variant	PITG_00979	hypothetical protein	NO	Yes	NA	NA	GDR	742A>G	Ser248Gly
Moderate	missense_variant	PITG_00982	hypothetical protein	NO	Yes	NA	NA	InBtw	489T>G	Ile163Met
Moderate	missense_variant	PITG_01025	hypothetical protein	NO	Yes	NA	NA	GDR	1355T>C	Phe452Ser
Moderate	missense_variant	PITG_01076	protein AFG2	NO	Yes	NA	NA	InBtw	362G>T	Arg121Leu
Moderate	missense_variant	PITG_01097	hypothetical protein	NO	Yes	NA	NA	GDR	1086T>G	Phe362Leu
Moderate	missense_variant	PITG_01097	hypothetical protein	NO	Yes	NA	NA	GDR	1634C>G	Thr545Arg
Moderate	missense_variant	PITG_01106	predicted protein	NO	Yes	NA	NA	InBtw	697G>C	Val233Leu
Moderate	missense_variant	PITG_01113	hypothetical protein	NO	Yes	NA	NA	GDR	433G>A	Gly145Arg
Moderate	missense_variant	PITG_01116	hypothetical protein	NO	No	NA	NA	GDR	563C>T	Ala188Val
Moderate	missense_variant	PITG_01116	hypothetical protein	NO	No	NA	NA	GDR	1358C>G	Thr453Ser
Moderate	missense_variant	PITG_01138	glycoside hydrolase, putative	NO	Yes	NA	NA	GDR	1957G>A	Gly653Ser
Moderate	missense_variant	PITG_01164	carbohydrate-binding protein, putative	NO	Yes	NA	NA	GDR	907C>T	His303Tyr
Moderate	missense_variant	PITG_01170	Voltage-gated Ion Channel (VIC) Superfamily	NO	No	NA	NA	GDR	30A>T	Gln10His
Moderate	missense_variant	PITG_01174	hypothetical protein	NO	Yes	NA	NA	InBtw	58C>T	His20Tyr
Moderate	missense_variant	PITG_01196	predicted protein	NO	No	NA	NA	GSR	232C>A	Gln78Lys
Moderate	missense_variant	PITG_01197	predicted protein	NO	No	NA	NA	GSR	708T>G	Ser236Arg
Moderate	missense_variant	PITG_01204	hypothetical protein similar to DNA mismatch repair protein MLH1	NO	No	NA	NA	GDR	1561G>A	Gly521Ser
Moderate	missense_variant	PITG_01204	hypothetical protein similar to DNA mismatch repair protein MLH1	NO	No	NA	NA	GDR	1186T>C	Ser396Pro
Moderate	missense_variant	PITG_01209	predicted protein	NO	Yes	NA	NA	GDR	892T>C	Cys298Arg
Moderate	missense_variant	PITG_01209	predicted protein	NO	Yes	NA	NA	GDR	728A>G	Gln243Arg
Moderate	missense_variant	PITG_01238	hypothetical protein	NO	No	NA	NA	InBtw	44G>A	Gly15Glu
Moderate	missense_variant	PITG_01283	glycoside hydrolase, putative	NO	Yes	NA	NA	GDR	3419C>T	Ser1140Leu
Moderate	missense_variant	PITG_01283	glycoside hydrolase, putative	NO	Yes	NA	NA	GDR	635A>G	Lys212Arg
Moderate	missense_variant	PITG_01291	conserved hypothetical protein	NO	Yes	NA	NA	GDR	523A>G	Asn175Asp
Moderate	missense_variant	PITG_01294	hypothetical protein	NO	No	NA	NA	GDR	34G>C	Gly12Arg
Moderate	missense_variant	PITG_01294	hypothetical protein	NO	No	NA	NA	GDR	169C>T	Leu57Phe
Moderate	missense_variant	PITG_01300	conserved hypothetical protein	NO	Yes	NA	NA	InBtw	3193G>A	Asp1065Asn
Moderate	missense_variant	PITG_01305	conserved hypothetical protein	NO	No	NA	NA	InBtw	362G>C	Gly121Ala
Moderate	missense_variant	PITG_01317	conserved hypothetical protein	NO	Yes	NA	NA	GDR	1432A>G	Ser478Gly
Moderate	missense_variant	PITG_01317	conserved hypothetical protein	NO	Yes	NA	NA	GDR	1420A>G	Asn474Asp
Moderate	missense_variant	PITG_01317	conserved hypothetical protein	NO	Yes	NA	NA	GDR	1405G>A	Asp469Asn
Moderate	missense_variant	PITG_01317	conserved hypothetical protein	NO	Yes	NA	NA	GDR	1370A>G	Asp457Gly
Moderate	missense_variant	PITG_01322	conserved hypothetical protein (PITT_01322)	NO	Yes	NA	NA	GSR	55G>A	Asp19Asn
Moderate	missense_variant	PITG_01324	predicted protein	NO	Yes	NA	NA	GSR	359C>T	Ala120Val
Moderate	missense_variant	PITG_01326	dynein heavy chain	NO	No	NA	NA	InBtw	10825T>C	Ser3609Pro
Moderate	missense_variant	PITG_01332	conserved hypothetical protein	NO	Yes	NA	NA	InBtw	685T>C	Ser229Pro
Moderate	missense_variant	PITG_01342	predicted protein	NO	Yes	NA	NA	GDR	740A>C	Glu247Ala
Moderate	missense_variant	PITG_01354	predicted protein	NO	No	NA	NA	InBtw	2455G>C	Ala819Pro
Moderate	missense_variant	PITG_01354	predicted protein	NO	No	NA	NA	InBtw	2716T>A	Leu906Met
Moderate	missense_variant	PITG_01354	predicted protein	NO	No	NA	NA	InBtw	3109G>T	Ala1037Ser
Moderate	missense_variant	PITG_01357	hypothetical protein	NO	No	NA	NA	InBtw	3766G>A	Ala1256Thr
Moderate	missense_variant	PITG_01357	hypothetical protein	NO	No	NA	NA	InBtw	2262G>T	Lys754Asn
Moderate	missense_variant	PITG_01357	hypothetical protein	NO	No	NA	NA	InBtw	1778A>T	Glu593Val
Moderate	missense_variant	PITG_01358	hypothetical protein	NO	Yes	NA	NA	InBtw	583A>T	Ile195Phe
Moderate	missense_variant	PITG_01359	predicted protein	NO	Yes	NA	NA	GDR	101C>T	Ala34Val
Moderate	missense_variant	PITG_01361	conserved hypothetical protein	NO	Yes	NA	NA	GDR	1354T>C	Ser452Pro
Moderate	missense_variant	PITG_01362	predicted protein	NO	Yes	NA	NA	GDR	511A>G	Thr171Ala
Moderate	missense_variant	PITG_01362	predicted protein	NO	Yes	NA	NA	GDR	523G>T	Ala175Ser
Moderate	missense_variant	PITG_01362	predicted protein	NO	Yes	NA	NA	GDR	1444C>G	Leu482Val
Moderate	missense_variant	PITG_01362	predicted protein	NO	Yes	NA	NA	GDR	1502A>G	Asp501Gly
Moderate	missense_variant	PITG_01362	predicted protein	NO	Yes	NA	NA	GDR	1529C>T	Ala510Val
Moderate	missense_variant	PITG_01375	predicted protein	NO	Yes	NA	NA	InBtw	3944C>T	Thr1315Ile
Moderate	missense_variant	PITG_01375	predicted protein	NO	Yes	NA	NA	InBtw	4486G>A	Glu1496Lys
Moderate	missense_variant	PITG_01375	predicted protein	NO	Yes	NA	NA	InBtw	4862A>T	His1621Leu
Moderate	missense_variant	PITG_01375	predicted protein	NO	Yes	NA	NA	InBtw	5169G>T	Lys1723Asn
Moderate	missense_variant	PITG_01375	predicted protein	NO	Yes	NA	NA	InBtw	5801C>T	Ala1934Val
Moderate	missense_variant	PITG_01375	predicted protein	NO	Yes	NA	NA	InBtw	9188G>A	Arg3063Gln
Moderate	missense_variant	PITG_01400	Argonaute3 (AGO3)	NO	No	NA	NA	GSR	1414G>A	Glu472Lys
Moderate	missense_variant	PITG_01400	Argonaute3 (AGO3)	NO	No	NA	NA	GSR	1167A>T	Glu389Asp
Moderate	missense_variant	PITG_01407	hypothetical protein similar to D-lactate dehydrogenase	NO	Yes	NA	NA	GSR	427A>G	Ser143Gly
Moderate	missense_variant	PITG_01409	conserved hypothetical protein	NO	Yes	NA	NA	GDR	145T>C	Phe49Leu
Moderate	missense_variant	PITG_01453	ubiquitin-specific protease, putative	NO	No	NA	NA	InBtw	643T>C	Phe215Leu
Moderate	missense_variant	PITG_01469	hypothetical protein	NO	Yes	NA	NA	GDR	1472A>C	Tyr491Ser
Moderate	missense_variant	PITG_01471	glycoside hydrolase, putative	NO	Yes	NA	NA	InBtw	2185A>T	Thr729Ser
Moderate	missense_variant	PITG_01603	hypothetical protein	NO	No	NA	NA	GDR	5972T>C	Val1991Ala
Moderate	missense_variant	PITG_01616	metalloprotease family M01, putative	NO	No	NA	NA	GDR	35C>T	Ala12Val
Moderate	missense_variant	PITG_01623	hypothetical protein	NO	No	NA	NA	GDR	430C>T	Leu144Phe
Moderate	missense_variant	PITG_01631	predicted protein	NO	No	NA	NA	GDR	577C>T	Leu193Phe
Moderate	missense_variant	PITG_01634	predicted protein	NO	No	NA	NA	GDR	1534T>A	Trp512Arg
Moderate	missense_variant	PITG_01644	Monovalent Cation:Proton Antiporter-1 (CPA1) Family	NO	No	NA	NA	GDR	566C>T	Ala189Val
Moderate	missense_variant	PITG_01648	hypothetical protein	NO	No	NA	NA	GDR	8C>T	Ala3Val
Moderate	missense_variant	PITG_01651	hypothetical protein	NO	No	NA	NA	GDR	107T>C	Val36Ala
Moderate	missense_variant	PITG_01663	hypothetical protein	NO	Yes	NA	NA	GDR	4631G>A	Gly1544Asp
Moderate	missense_variant	PITG_01700	conserved hypothetical protein	NO	Yes	NA	NA	InBtw	125A>G	Glu42Gly
Moderate	missense_variant	PITG_01713	hypothetical protein	NO	Yes	NA	NA	GDR	1039C>G	Leu347Val
Moderate	missense_variant	PITG_01718	conserved hypothetical protein	NO	Yes	NA	NA	InBtw	1679G>A	Gly560Asp
Moderate	missense_variant	PITG_01727	predicted protein	NO	Yes	NA	NA	InBtw	493A>G	Ser165Gly
Moderate	missense_variant	PITG_01755	hypothetical protein	NO	Yes	NA	NA	GDR	271A>G	Thr91Ala
Moderate	missense_variant	PITG_01760	glycoside hydrolase, putative	NO	No	NA	NA	GDR	1954T>C	Phe652Leu
Moderate	missense_variant	PITG_01786	conserved hypothetical protein	NO	No	NA	NA	GDR	106A>G	Asn36Asp
Moderate	missense_variant	PITG_01791	conserved hypothetical protein	NO	Yes	NA	NA	GDR	390A>T	Glu130Asp
Moderate	missense_variant	PITG_01794	predicted protein	NO	No	NA	NA	GDR	32C>T	Ala11Val
Moderate	missense_variant	PITG_01794	predicted protein	NO	No	NA	NA	GDR	244G>A	Asp82Asn
Moderate	missense_variant	PITG_01794	predicted protein	NO	No	NA	NA	GDR	245A>C	Asp82Ala
Moderate	missense_variant	PITG_01808	methylmalonyl-CoA mutase, mitochondrial precursor	NO	Yes	NA	NA	InBtw	190G>C	Ala64Pro
Moderate	missense_variant	PITG_01815	conserved hypothetical protein	NO	No	NA	NA	GDR	3571G>T	Val1191Phe
Moderate	missense_variant	PITG_01815	conserved hypothetical protein	NO	No	NA	NA	GDR	2911C>T	Pro971Ser
Moderate	missense_variant	PITG_01824	protein kinase	NO	No	NA	NA	GDR	795A>G	Ile265Met
Moderate	missense_variant	PITG_01836	predicted protein	NO	No	NA	NA	GSR	760C>A	Arg254Ser
Moderate	missense_variant	PITG_01837	predicted protein	NO	Yes	NA	NA	InBtw	1109A>G	Asn370Ser
Moderate	missense_variant	PITG_01881	predicted protein	NO	No	NA	NA	InBtw	4G>A	Ala2Thr
Moderate	missense_variant	PITG_01893	predicted protein	NO	No	NA	NA	GDR	613C>T	Pro205Ser
Moderate	missense_variant	PITG_01893	predicted protein	NO	No	NA	NA	GDR	1006T>C	Tyr336His
Moderate	missense_variant	PITG_01893	predicted protein	NO	No	NA	NA	GDR	1162C>T	Pro388Ser
Moderate	missense_variant	PITG_01893	predicted protein	NO	No	NA	NA	GDR	1199C>T	Ser400Leu
Moderate	missense_variant	PITG_01930	predicted protein	NO	No	NA	NA	GSR	619C>A	Pro207Thr
Moderate	missense_variant	PITG_01931	hypothetical protein	NO	No	NA	NA	InBtw	1663G>A	Ala555Thr
Moderate	missense_variant	PITG_01941	hypothetical protein	NO	Yes	NA	NA	GSR	928G>T	Val310Phe
Moderate	missense_variant	PITG_01952	hypothetical protein	NO	Yes	NA	NA	GDR	821T>C	Val274Ala
Moderate	missense_variant	PITG_01965	predicted protein	NO	No	NA	NA	GSR	229T>G	Phe77Val
Moderate	missense_variant	PITG_02052	hypothetical protein	NO	No	NA	NA	GDR	382C>A	Leu128Ile
Moderate	missense_variant	PITG_02073	predicted protein	NO	No	NA	NA	InBtw	3310C>G	Leu1104Val
Moderate	missense_variant	PITG_02073	predicted protein	NO	No	NA	NA	InBtw	8014A>G	Lys2672Glu
Moderate	missense_variant	PITG_02073	predicted protein	NO	No	NA	NA	InBtw	8030C>T	Ala2677Val
Moderate	missense_variant	PITG_02073	predicted protein	NO	No	NA	NA	InBtw	8100G>C	Glu2700Asp
Moderate	missense_variant	PITG_02073	predicted protein	NO	No	NA	NA	InBtw	8193C>G	Ile2731Met
Moderate	missense_variant	PITG_02073	predicted protein	NO	No	NA	NA	InBtw	8282C>T	Ala2761Val
Moderate	missense_variant	PITG_02073	predicted protein	NO	No	NA	NA	InBtw	8304C>A	Asn2768Lys
Moderate	missense_variant	PITG_02074	hypothetical protein	NO	Yes	NA	NA	GDR	31A>T	Thr11Ser
Moderate	missense_variant	PITG_02074	hypothetical protein	NO	Yes	NA	NA	GDR	71T>C	Val24Ala
Moderate	missense_variant	PITG_02076	hypothetical protein	NO	Yes	NA	NA	GDR	275T>C	Val92Ala
Moderate	missense_variant	PITG_02095	hypothetical protein	NO	No	NA	NA	InBtw	17T>G	Leu6Arg
Moderate	missense_variant	PITG_02098	ATP-binding Cassette (ABC) Superfamily	NO	No	NA	NA	GSR	2273G>T	Cys758Phe
Moderate	missense_variant	PITG_02106	hypothetical protein	NO	Yes	NA	NA	GDR	1483G>A	Glu495Lys
Moderate	missense_variant	PITG_02161	hypothetical protein	NO	Yes	NA	NA	InBtw	1503G>T	Glu501Asp
Moderate	missense_variant	PITG_02161	hypothetical protein	NO	Yes	NA	NA	InBtw	1138G>T	Asp380Tyr
Moderate	missense_variant	PITG_02161	hypothetical protein	NO	Yes	NA	NA	InBtw	1078A>G	Ile360Val
Moderate	missense_variant	PITG_02203	predicted protein	NO	No	NA	NA	GDR	587C>T	Ser196Leu
Moderate	missense_variant	PITG_02203	predicted protein	NO	No	NA	NA	GDR	1249G>C	Gly417Arg
Moderate	missense_variant	PITG_02203	predicted protein	NO	No	NA	NA	GDR	1846G>A	Ala616Thr
Moderate	missense_variant	PITG_02207	conserved hypothetical protein	NO	No	NA	NA	GSR	1684C>G	Pro562Ala
Moderate	missense_variant	PITG_02208	hypothetical protein	NO	No	NA	NA	InBtw	380G>T	Ser127Ile
Moderate	missense_variant	PITG_02223	predicted protein	NO	No	NA	NA	GDR	430G>A	Asp144Asn
Moderate	missense_variant	PITG_02224	conserved hypothetical protein	NO	No	NA	NA	InBtw	220G>A	Glu74Lys
Moderate	missense_variant	PITG_02228	conserved hypothetical protein	NO	Yes	NA	NA	GDR	22A>C	Ser8Arg
Moderate	missense_variant	PITG_02231	hypothetical protein	NO	Yes	NA	NA	GDR	2007G>C	Gln669His
Moderate	missense_variant	PITG_02231	hypothetical protein	NO	Yes	NA	NA	GDR	2015A>C	Asn672Thr
Moderate	missense_variant	PITG_02288	predicted protein	NO	Yes	NA	NA	InBtw	140G>A	Arg47Lys
Moderate	missense_variant	PITG_02329	conserved hypothetical protein	NO	Yes	NA	NA	GDR	1983G>C	Lys661Asn
Moderate	missense_variant	PITG_02329	conserved hypothetical protein	NO	Yes	NA	NA	GDR	1951G>A	Glu651Lys
Moderate	missense_variant	PITG_02335	hypothetical protein	NO	Yes	NA	NA	GDR	694A>G	Thr232Ala
Moderate	missense_variant	PITG_02370	predicted protein	NO	No	NA	NA	GDR	230C>G	Thr77Ser
Moderate	missense_variant	PITG_02394	predicted protein	NO	No	NA	NA	InBtw	667A>C	Thr223Pro
Moderate	missense_variant	PITG_02439	conserved hypothetical protein	NO	Yes	NA	NA	InBtw	599A>G	Asp200Gly
Moderate	missense_variant	PITG_02440	hypothetical protein	NO	Yes	NA	NA	GDR	970A>G	Lys324Glu
Moderate	missense_variant	PITG_02448	hypothetical protein similar to novel protein	NO	Yes	NA	NA	GDR	367G>A	Asp123Asn
Moderate	missense_variant	PITG_02454	hypothetical protein	NO	Yes	NA	NA	GDR	2371T>A	Tyr791Asn
Moderate	missense_variant	PITG_02455	conserved hypothetical protein	NO	Yes	NA	NA	GDR	99T>A	Phe33Leu
Moderate	missense_variant	PITG_02456	hypothetical protein	NO	No	NA	NA	GDR	2435G>A	Arg812Gln
Moderate	missense_variant	PITG_02459	conserved hypothetical protein	NO	No	NA	NA	GDR	629A>G	Gln210Arg
Moderate	missense_variant	PITG_02463	hypothetical protein	NO	No	NA	NA	GDR	277T>A	Cys93Ser
Moderate	missense_variant	PITG_02463	hypothetical protein	NO	No	NA	NA	GDR	487A>G	Thr163Ala
Moderate	missense_variant	PITG_02464	hypothetical protein	NO	Yes	NA	NA	GDR	140T>C	Val47Ala
Moderate	missense_variant	PITG_02469	predicted protein	NO	Yes	NA	NA	GDR	299A>T	Lys100Met
Moderate	missense_variant	PITG_02472	conserved hypothetical protein	NO	No	NA	NA	InBtw	666G>C	Met222Ile
Moderate	missense_variant	PITG_02488	conserved hypothetical protein	no	No	NA	NA	GSR	142A>G	Lys48Glu
Moderate	missense_variant	PITG_02488	conserved hypothetical protein	no	No	NA	NA	GSR	454G>T	Asp152Tyr
Moderate	missense_variant	PITG_02495	phosphatidylinositol kinase (PIK-L4)	NO	Yes	NA	NA	GDR	8918G>T	Arg2973Leu
Moderate	missense_variant	PITG_02496	hypothetical protein	NO	No	NA	NA	InBtw	937T>C	Phe313Leu
Moderate	missense_variant	PITG_02500	conserved hypothetical protein	NO	No	NA	NA	GDR	203A>G	Lys68Arg
Moderate	missense_variant	PITG_02502	T-complex protein 1 subunit zeta	NO	Yes	NA	NA	GDR	2030C>G	Ala677Gly
Moderate	missense_variant	PITG_02523	predicted protein	NO	No	NA	NA	InBtw	102G>T	Glu34Asp
Moderate	missense_variant	PITG_02526	dynein heavy chain	NO	No	NA	NA	GDR	9461C>T	Pro3154Leu
Moderate	missense_variant	PITG_02526	dynein heavy chain	NO	No	NA	NA	GDR	9460C>A	Pro3154Thr
Moderate	missense_variant	PITG_02526	dynein heavy chain	NO	No	NA	NA	GDR	62C>A	Pro21Gln
Moderate	missense_variant	PITG_02597	conserved hypothetical protein	NO	Yes	NA	NA	GDR	75T>A	Asp25Glu
Moderate	missense_variant	PITG_02597	conserved hypothetical protein	NO	Yes	NA	NA	GDR	76A>C	Lys26Gln
Moderate	missense_variant	PITG_02778	predicted protein	NO	Yes	NA	NA	GSR	908G>C	Ser303Thr
Moderate	missense_variant	PITG_02778	predicted protein	NO	Yes	NA	NA	GSR	1349T>C	Phe450Ser
Moderate	missense_variant	PITG_02778	predicted protein	NO	Yes	NA	NA	GSR	1701T>A	His567Gln
Moderate	missense_variant	PITG_02778	predicted protein	NO	Yes	NA	NA	GSR	1702A>G	Lys568Glu
Moderate	missense_variant	PITG_02778	predicted protein	NO	Yes	NA	NA	GSR	1736G>A	Ser579Asn
Moderate	missense_variant	PITG_02778	predicted protein	NO	Yes	NA	NA	GSR	2253C>A	Asp751Glu
Moderate	missense_variant	PITG_02780	predicted protein	NO	Yes	NA	NA	InBtw	4391T>C	Phe1464Ser
Moderate	missense_variant	PITG_02780	predicted protein	NO	Yes	NA	NA	InBtw	326T>C	Phe109Ser
Moderate	missense_variant	PITG_02780	predicted protein	NO	Yes	NA	NA	InBtw	325T>G	Phe109Val
Moderate	missense_variant	PITG_02781	hypothetical protein	NO	Yes	NA	NA	GDR	1180T>A	Cys394Ser
Moderate	missense_variant	PITG_02783	conserved hypothetical protein	NO	No	NA	NA	GDR	31A>T	Thr11Ser
Moderate	missense_variant	PITG_02783	conserved hypothetical protein	NO	No	NA	NA	GDR	206T>A	Ile69Lys
Moderate	missense_variant	PITG_02784	hypothetical protein similar to Chc1-b-prov protein	NO	Yes	NA	NA	GDR	1112C>T	Ser371Leu
Moderate	missense_variant	PITG_02793	hypothetical protein	NO	Yes	NA	NA	GDR	677A>T	Tyr226Phe
Moderate	missense_variant	PITG_02793	hypothetical protein	NO	Yes	NA	NA	GDR	530A>G	Lys177Arg
Moderate	missense_variant	PITG_02793	hypothetical protein	NO	Yes	NA	NA	GDR	233G>A	Arg78Gln
Moderate	missense_variant	PITG_02796	conserved hypothetical protein	NO	Yes	NA	NA	InBtw	167A>T	Gln56Leu
Moderate	missense_variant	PITG_02799	conserved hypothetical protein	NO	No	NA	NA	GDR	3525C>G	Ile1175Met
Moderate	missense_variant	PITG_02799	conserved hypothetical protein	NO	No	NA	NA	GDR	3512C>T	Pro1171Leu
Moderate	missense_variant	PITG_02799	conserved hypothetical protein	NO	No	NA	NA	GDR	595G>A	Asp199Asn
Moderate	missense_variant	PITG_02800	hypothetical protein	NO	No	NA	NA	GDR	2211G>T	Lys737Asn
Moderate	missense_variant	PITG_02801	predicted protein	NO	No	NA	NA	GDR	772G>A	Glu258Lys
Moderate	missense_variant	PITG_02809	predicted protein	NO	Yes	NA	NA	GDR	2201G>A	Arg734Gln
Moderate	missense_variant	PITG_02812	conserved hypothetical protein	NO	Yes	NA	NA	InBtw	4381T>C	Ser1461Pro
Moderate	missense_variant	PITG_02812	conserved hypothetical protein	NO	Yes	NA	NA	InBtw	4400A>T	Glu1467Val
Moderate	missense_variant	PITG_02816	hypothetical protein	NO	No	NA	NA	GSR	502C>T	Pro168Ser
Moderate	missense_variant	PITG_02818	hypothetical protein	NO	Yes	NA	NA	InBtw	2125A>G	Ile709Val
Moderate	missense_variant	PITG_02818	hypothetical protein	NO	Yes	NA	NA	InBtw	2372T>C	Met791Thr
Moderate	missense_variant	PITG_02818	hypothetical protein	NO	Yes	NA	NA	InBtw	2376G>C	Lys792Asn
Moderate	missense_variant	PITG_02820	conserved hypothetical protein	NO	Yes	NA	NA	GDR	482A>C	Asn161Thr
Moderate	missense_variant	PITG_02822	hypothetical protein	NO	Yes	NA	NA	GDR	275G>A	Gly92Asp
Moderate	missense_variant	PITG_02863	hypothetical protein	NO	Yes	NA	NA	InBtw	805C>G	Leu269Val
Moderate	missense_variant	PITG_02864	predicted protein	NO	Yes	NA	NA	InBtw	2284C>G	Pro762Ala
Moderate	missense_variant	PITG_02867	conserved hypothetical protein	NO	Yes	NA	NA	InBtw	173G>C	Gly58Ala
Moderate	missense_variant	PITG_02887	conserved hypothetical protein	NO	Yes	NA	NA	InBtw	1341G>T	Glu447Asp
Moderate	missense_variant	PITG_02898	predicted protein	NO	Yes	NA	NA	InBtw	2236T>C	Cys746Arg
Moderate	missense_variant	PITG_02898	predicted protein	NO	Yes	NA	NA	InBtw	2930G>A	Arg977His
Moderate	missense_variant	PITG_02898	predicted protein	NO	Yes	NA	NA	InBtw	3027C>A	Asp1009Glu
Moderate	missense_variant	PITG_02921	valyl-tRNA synthetase	NO	Yes	NA	NA	GDR	1085T>A	Leu362Gln
Moderate	missense_variant	PITG_02964	carbohydrate-binding protein, putative	YES	Yes	NA	NA	GSR	185C>T	Thr62Met
Moderate	missense_variant	PITG_03010	predicted protein	NO	No	NA	NA	GDR	1384G>A	Ala462Thr
Moderate	missense_variant	PITG_03018	dynein heavy chain	NO	No	NA	NA	GDR	12493T>G	Ser4165Ala
Moderate	missense_variant	PITG_03024	hypothetical protein	NO	No	NA	NA	InBtw	233A>G	Glu78Gly
Moderate	missense_variant	PITG_03024	hypothetical protein	NO	No	NA	NA	InBtw	234A>T	Glu78Asp
Moderate	missense_variant	PITG_03031	predicted protein	NO	Yes	NA	NA	GDR	3427G>A	Ala1143Thr
Moderate	missense_variant	PITG_03040	predicted protein	NO	Yes	NA	NA	GDR	1100G>A	Gly367Asp
Moderate	missense_variant	PITG_03104	conserved hypothetical protein	NO	Yes	NA	NA	GDR	1247C>T	Ala416Val
Moderate	missense_variant	PITG_03152	conserved hypothetical protein	NO	Yes	NA	NA	GDR	1116A>C	Lys372Asn
Moderate	missense_variant	PITG_03153	predicted protein	NO	No	NA	NA	InBtw	609G>T	Met203Ile
Moderate	missense_variant	PITG_03153	predicted protein	NO	No	NA	NA	InBtw	610T>C	Ser204Pro
Moderate	missense_variant	PITG_03156	conserved hypothetical protein	NO	Yes	NA	NA	GDR	1703C>T	Ala568Val
Moderate	missense_variant	PITG_03156	conserved hypothetical protein	NO	Yes	NA	NA	GDR	1297G>A	Glu433Lys
Moderate	missense_variant	PITG_03164	hypothetical protein	NO	Yes	NA	NA	GDR	410C>T	Thr137Met
Moderate	missense_variant	PITG_03169	conserved hypothetical protein	NO	No	NA	NA	InBtw	887T>C	Ile296Thr
Moderate	missense_variant	PITG_03180	dynein heavy chain	NO	No	NA	NA	GDR	12772C>A	Leu4258Met
Moderate	missense_variant	PITG_03183	predicted protein	NO	No	NA	NA	GSR	208C>T	Arg70Cys
Moderate	missense_variant	PITG_03184	conserved hypothetical protein	no	No	NA	NA	GSR	115T>A	Ser39Thr
Moderate	missense_variant	PITG_03186	ATP-binding Cassette (ABC) Superfamily	YES	No	NA	NA	InBtw	607T>C	Cys203Arg
Moderate	missense_variant	PITG_03214	hypothetical protein	NO	No	NA	NA	GDR	3185C>T	Ser1062Phe
Moderate	missense_variant	PITG_03260	conserved hypothetical protein	NO	No	NA	NA	GDR	1406T>A	Met469Lys
Moderate	missense_variant	PITG_03312	predicted protein	NO	No	NA	NA	GDR	272T>G	Leu91Arg
Moderate	missense_variant	PITG_03328	hypothetical protein similar to cell division cycle protein 27/anaphase promoting complex subunit 3	NO	Yes	NA	NA	GDR	450G>C	Glu150Asp
Moderate	missense_variant	PITG_03329	hypothetical protein	NO	Yes	NA	NA	GDR	186A>T	Gln62His
Moderate	missense_variant	PITG_03329	hypothetical protein	NO	Yes	NA	NA	GDR	277C>G	Pro93Ala
Moderate	missense_variant	PITG_03348	conserved hypothetical protein	NO	No	NA	NA	GDR	2999A>G	Lys1000Arg
Moderate	missense_variant	PITG_03351	conserved hypothetical protein	NO	Yes	NA	NA	GDR	55G>A	Glu19Lys
Moderate	missense_variant	PITG_03379	predicted protein	NO	Yes	NA	NA	InBtw	1994A>C	Glu665Ala
Moderate	missense_variant	PITG_03454	conserved hypothetical protein	NO	Yes	NA	NA	GDR	235A>G	Ile79Val
Moderate	missense_variant	PITG_03488	dynein heavy chain	NO	No	NA	NA	GDR	4324C>T	Pro1442Ser
Moderate	missense_variant	PITG_03495	conserved hypothetical protein	YES	Yes	NA	NA	InBtw	1099C>G	Pro367Ala
Moderate	missense_variant	PITG_03501	conserved hypothetical protein	NO	No	NA	NA	GDR	1688G>A	Gly563Asp
Moderate	missense_variant	PITG_03501	conserved hypothetical protein	NO	No	NA	NA	GDR	1670C>T	Ser557Phe
Moderate	missense_variant	PITG_03505	hypothetical protein	NO	Yes	NA	NA	GDR	332A>T	His111Leu
Moderate	missense_variant	PITG_03506	cleavage induced hypothetical protein	NO	Yes	NA	NA	InBtw	536A>G	Asp179Gly
Moderate	missense_variant	PITG_03514	conserved hypothetical protein	NO	Yes	NA	NA	GDR	424G>A	Asp142Asn
Moderate	missense_variant	PITG_03515	predicted protein	NO	No	NA	NA	GDR	388T>C	Ser130Pro
Moderate	missense_variant	PITG_03516	conserved hypothetical protein	NO	No	NA	NA	InBtw	404C>T	Ala135Val
Moderate	missense_variant	PITG_03524	conserved hypothetical protein	NO	No	NA	NA	GDR	32T>A	Ile11Lys
Moderate	missense_variant	PITG_03555	conserved hypothetical protein	NO	Yes	NA	NA	InBtw	1460A>G	Lys487Arg
Moderate	missense_variant	PITG_03573	hypothetical protein	NO	No	NA	NA	InBtw	1349G>A	Gly450Asp
Moderate	missense_variant	PITG_03609	hypothetical protein	NO	No	NA	NA	GDR	650G>A	Gly217Asp
Moderate	missense_variant	PITG_03618	predicted protein	NO	No	NA	NA	InBtw	301T>C	Ser101Pro
Moderate	missense_variant	PITG_03618	predicted protein	NO	No	NA	NA	InBtw	247C>T	Pro83Ser
Moderate	missense_variant	PITG_03623	conserved hypothetical protein	NO	Yes	NA	NA	GDR	1864A>G	Thr622Ala
Moderate	missense_variant	PITG_03648	predicted protein	NO	No	NA	NA	InBtw	117G>T	Met39Ile
Moderate	missense_variant	PITG_03665	Amino Acid-Polyamine-Organocation (APC) Family	NO	Yes	NA	NA	InBtw	2521A>G	Ile841Val
Moderate	missense_variant	PITG_03674	hypothetical protein	NO	No	NA	NA	GDR	1492A>C	Ile498Leu
Moderate	missense_variant	PITG_03683	predicted protein	NO	Yes	NA	NA	GDR	268A>T	Thr90Ser
Moderate	missense_variant	PITG_03691	hypothetical protein	NO	Yes	NA	NA	GDR	746G>C	Ser249Thr
Moderate	missense_variant	PITG_03715	hypothetical protein	NO	No	NA	NA	GDR	386T>A	Phe129Tyr
Moderate	missense_variant	PITG_03717	hypothetical protein	NO	Yes	NA	NA	GDR	1199G>C	Cys400Ser
Moderate	missense_variant	PITG_03729	conserved hypothetical protein	NO	No	NA	NA	GSR	760C>G	Pro254Ala
Moderate	missense_variant	PITG_03732	hypothetical protein	NO	Yes	NA	NA	InBtw	544T>C	Phe182Leu
Moderate	missense_variant	PITG_03752	hypothetical protein	NO	Yes	NA	NA	GDR	289T>C	Phe97Leu
Moderate	missense_variant	PITG_03753	ubiquitin carboxyl-terminal hydrolase and/or F-box protein, putative	NO	Yes	NA	NA	GDR	216T>G	Phe72Leu
Moderate	missense_variant	PITG_03792	conserved hypothetical protein	NO	Yes	NA	NA	GDR	676A>C	Lys226Gln
Moderate	missense_variant	PITG_03824	predicted protein	NO	Yes	NA	NA	InBtw	175C>G	Leu59Val
Moderate	missense_variant	PITG_03828	hypothetical protein1	NO	Yes	NA	NA	InBtw	244C>A	Gln82Lys
Moderate	missense_variant	PITG_03838	predicted protein	NO	No	NA	NA	InBtw	805C>G	His269Asp
Moderate	missense_variant	PITG_03838	predicted protein	NO	No	NA	NA	InBtw	1259C>T	Ala420Val
Moderate	missense_variant	PITG_03842	conserved hypothetical protein	NO	No	NA	NA	GDR	1499A>G	His500Arg
Moderate	missense_variant	PITG_03846	predicted protein	NO	Yes	NA	NA	InBtw	577G>A	Gly193Arg
Moderate	missense_variant	PITG_03877	conserved hypothetical protein	NO	Yes	NA	NA	GDR	79A>G	Met27Val
Moderate	missense_variant	PITG_03877	conserved hypothetical protein	NO	Yes	NA	NA	GDR	80T>C	Met27Thr
Moderate	missense_variant	PITG_03918	predicted protein	NO	Yes	NA	NA	GDR	71C>T	Ala24Val
Moderate	missense_variant	PITG_03919	conserved hypothetical protein	NO	Yes	NA	NA	GDR	188A>C	His63Pro
Moderate	missense_variant	PITG_03922	conserved hypothetical protein	NO	No	NA	NA	InBtw	368A>G	Tyr123Cys
Moderate	missense_variant	PITG_03922	conserved hypothetical protein	NO	No	NA	NA	InBtw	371C>A	Pro124His
Moderate	missense_variant	PITG_04003	conserved hypothetical protein	NO	Yes	NA	NA	GDR	14086A>G	Thr4696Ala
Moderate	missense_variant	PITG_04003	conserved hypothetical protein	NO	Yes	NA	NA	GDR	13500C>G	Asp4500Glu
Moderate	missense_variant	PITG_04003	conserved hypothetical protein	NO	Yes	NA	NA	GDR	1697T>C	Met566Thr
Moderate	missense_variant	PITG_04122	conserved hypothetical protein	NO	Yes	NA	NA	GDR	2873C>T	Ala958Val
Moderate	missense_variant	PITG_04122	conserved hypothetical protein	NO	Yes	NA	NA	GDR	2940T>G	Phe980Leu
Moderate	missense_variant	PITG_04122	conserved hypothetical protein	NO	Yes	NA	NA	GDR	3526G>A	Gly1176Ser
Moderate	missense_variant	PITG_04122	conserved hypothetical protein	NO	Yes	NA	NA	GDR	3556A>T	Ile1186Phe
Moderate	missense_variant	PITG_04231	conserved hypothetical protein	NO	Yes	NA	NA	GDR	301C>T	His101Tyr
Moderate	missense_variant	PITG_04244	predicted protein	NO	No	NA	NA	GSR	775A>G	Ser259Gly
Moderate	missense_variant	PITG_04283	hypothetical protein	NO	Yes	NA	NA	InBtw	740T>C	Val247Ala
Moderate	missense_variant	PITG_04294	hypothetical protein similar to NADH-flavin oxidoreductase/NADH oxidase	NO	Yes	NA	NA	InBtw	905T>A	Ile302Asn
Moderate	missense_variant	PITG_04294	hypothetical protein similar to NADH-flavin oxidoreductase/NADH oxidase	NO	Yes	NA	NA	InBtw	1079A>T	Gln360Leu
Moderate	missense_variant	PITG_04335	conserved hypothetical protein	NO	Yes	NA	NA	InBtw	950T>C	Val317Ala
Moderate	missense_variant	PITG_04352	predicted protein	NO	No	NA	NA	GSR	118C>A	Pro40Thr
Moderate	missense_variant	PITG_04352	predicted protein	NO	No	NA	NA	GSR	35C>T	Ser12Leu
Moderate	missense_variant	PITG_04398	Amino Acid/Auxin Permease (AAAP) Family	NO	Yes	NA	NA	InBtw	1418A>G	His473Arg
Moderate	missense_variant	PITG_04452	H - or Na -translocating F-type, V-type and A-type ATPase (F-ATPase) Superfamily	NO	Yes	NA	NA	GDR	590A>G	Asn197Ser
Moderate	missense_variant	PITG_04472	predicted protein	NO	No	NA	NA	GSR	277T>G	Ser93Ala
Moderate	missense_variant	PITG_04472	predicted protein	NO	No	NA	NA	GSR	284T>C	Ile95Thr
Moderate	missense_variant	PITG_04472	predicted protein	NO	No	NA	NA	GSR	626C>T	Ser209Phe
Moderate	missense_variant	PITG_04474	conserved hypothetical protein	YES	No	NA	NA	InBtw	941A>G	Glu314Gly
Moderate	missense_variant	PITG_04475	hypothetical protein	NO	No	NA	NA	InBtw	27C>G	Asp9Glu
Moderate	missense_variant	PITG_04478	protein kinase	NO	Yes	NA	NA	GSR	457G>A	Gly153Ser
Moderate	missense_variant	PITG_04489	conserved hypothetical protein	NO	Yes	NA	NA	GDR	1756A>G	Asn586Asp
Moderate	missense_variant	PITG_04494	predicted protein	NO	Yes	NA	NA	Not	1022A>G	Asp341Gly
Moderate	missense_variant	PITG_04561	conserved hypothetical protein	NO	Yes	NA	NA	GDR	790G>C	Gly264Arg
Moderate	missense_variant	PITG_04579	predicted protein	NO	No	NA	NA	GSR	1840A>G	Thr614Ala
Moderate	missense_variant	PITG_04584	hypothetical protein	NO	Yes	NA	NA	InBtw	748G>A	Asp250Asn
Moderate	missense_variant	PITG_04590	hypothetical protein	NO	No	NA	NA	InBtw	502G>A	Ala168Thr
Moderate	missense_variant	PITG_04598	hypothetical protein	NO	Yes	NA	NA	InBtw	1751C>T	Thr584Ile
Moderate	missense_variant	PITG_04598	hypothetical protein	NO	Yes	NA	NA	InBtw	2252T>A	Ile751Asn
Moderate	missense_variant	PITG_04610	putative oligosaccharyl transferase STT3 subunit	NO	Yes	NA	NA	GDR	520G>A	Ala174Thr
Moderate	missense_variant	PITG_04610	putative oligosaccharyl transferase STT3 subunit	NO	Yes	NA	NA	GDR	556A>G	Thr186Ala
Moderate	missense_variant	PITG_04612	hypothetical protein (PITT_04612)	NO	Yes	NA	NA	InBtw	445C>G	Leu149Val
Moderate	missense_variant	PITG_04626	Amino Acid/Auxin Permease (AAAP) Family	NO	Yes	NA	NA	InBtw	368G>A	Gly123Asp
Moderate	missense_variant	PITG_04631	hypothetical protein	NO	Yes	NA	NA	GSR	751G>A	Ala251Thr
Moderate	missense_variant	PITG_04646	ATP-binding Cassette (ABC) Superfamily	NO	Yes	NA	NA	GDR	1524G>T	Glu508Asp
Moderate	missense_variant	PITG_04646	ATP-binding Cassette (ABC) Superfamily	NO	Yes	NA	NA	GDR	1139G>C	Cys380Ser
Moderate	missense_variant	PITG_04646	ATP-binding Cassette (ABC) Superfamily	NO	Yes	NA	NA	GDR	794A>T	Tyr265Phe
Moderate	missense_variant	PITG_04647	conserved hypothetical protein	NO	Yes	NA	NA	GDR	418A>G	Ile140Val
Moderate	missense_variant	PITG_04669	conserved hypothetical protein	NO	Yes	NA	NA	GDR	192A>T	Lys64Asn
Moderate	missense_variant	PITG_04670	hypothetical protein	NO	Yes	NA	NA	GDR	1084G>A	Glu362Lys
Moderate	missense_variant	PITG_04704	hypothetical protein	NO	Yes	NA	NA	GDR	670A>T	Thr224Ser
Moderate	missense_variant	PITG_04708	bifunctional protein folD	NO	Yes	NA	NA	GDR	127A>G	Met43Val
Moderate	missense_variant	PITG_04709	conserved hypothetical protein	NO	Yes	NA	NA	GDR	5752A>C	Met1918Leu
Moderate	missense_variant	PITG_04709	conserved hypothetical protein	NO	Yes	NA	NA	GDR	5740C>T	Arg1914Cys
Moderate	missense_variant	PITG_04723	hypothetical protein	NO	No	NA	NA	GDR	351C>A	Asn117Lys
Moderate	missense_variant	PITG_04725	hypothetical protein	NO	No	NA	NA	InBtw	9241A>G	Ser3081Gly
Moderate	missense_variant	PITG_04822	conserved hypothetical protein	NO	Yes	NA	NA	GDR	96G>T	Leu32Phe
Moderate	missense_variant	PITG_04824	conserved hypothetical protein	YES	No	NA	NA	InBtw	836C>T	Pro279Leu
Moderate	missense_variant	PITG_04828	predicted protein	NO	No	NA	NA	GSR	73A>C	Thr25Pro
Moderate	missense_variant	PITG_04828	predicted protein	NO	No	NA	NA	GSR	71G>A	Gly24Glu
Moderate	missense_variant	PITG_04852	predicted protein	NO	No	NA	NA	InBtw	931C>T	His311Tyr
Moderate	missense_variant	PITG_04857	conserved hypothetical protein	NO	Yes	NA	NA	GDR	558A>T	Lys186Asn
Moderate	missense_variant	PITG_04857	conserved hypothetical protein	NO	Yes	NA	NA	GDR	547T>A	Cys183Ser
Moderate	missense_variant	PITG_04887	predicted protein	NO	Yes	NA	NA	InBtw	668A>T	Tyr223Phe
Moderate	missense_variant	PITG_04907	conserved hypothetical protein	NO	Yes	NA	NA	InBtw	31G>A	Ala11Thr
Moderate	missense_variant	PITG_04922	protein kinase	NO	Yes	NA	NA	GSR	360C>G	His120Gln
Moderate	missense_variant	PITG_04967	hypothetical protein	NO	Yes	NA	NA	GSR	1387G>A	Val463Ile
Moderate	missense_variant	PITG_04969	hypothetical protein	NO	Yes	NA	NA	InBtw	47G>A	Arg16Gln
Moderate	missense_variant	PITG_04969	hypothetical protein	NO	Yes	NA	NA	InBtw	89C>T	Ser30Phe
Moderate	missense_variant	PITG_04972	predicted protein	NO	Yes	NA	NA	InBtw	100A>G	Thr34Ala
Moderate	missense_variant	PITG_04980	hypothetical protein	NO	Yes	NA	NA	InBtw	8194A>G	Thr2732Ala
Moderate	missense_variant	PITG_04980	hypothetical protein	NO	Yes	NA	NA	InBtw	17803G>A	Glu5935Lys
Moderate	missense_variant	PITG_04980	hypothetical protein	NO	Yes	NA	NA	InBtw	26588G>A	Gly8863Glu
Moderate	missense_variant	PITG_04991	predicted protein	NO	Yes	NA	NA	GDR	1351T>A	Leu451Met
Moderate	missense_variant	PITG_04991	predicted protein	NO	Yes	NA	NA	GDR	1153A>G	Arg385Gly
Moderate	missense_variant	PITG_04992	conserved hypothetical protein	NO	Yes	NA	NA	InBtw	520C>G	Pro174Ala
Moderate	missense_variant	PITG_04995	predicted protein	NO	No	NA	NA	InBtw	412G>C	Gly138Arg
Moderate	missense_variant	PITG_05084	predicted protein	NO	No	NA	NA	InBtw	104T>C	Leu35Pro
Moderate	missense_variant	PITG_05167	predicted protein	NO	No	NA	NA	InBtw	511G>A	Glu171Lys
Moderate	missense_variant	PITG_05186	conserved hypothetical protein	NO	Yes	NA	NA	GDR	143C>T	Ser48Phe
Moderate	missense_variant	PITG_05223	conserved hypothetical protein	NO	No	NA	NA	GDR	559T>C	Phe187Leu
Moderate	missense_variant	PITG_05238	conserved hypothetical protein	NO	Yes	NA	NA	InBtw	460C>A	Pro154Thr
Moderate	missense_variant	PITG_05259	conserved hypothetical protein	NO	Yes	NA	NA	GSR	70C>G	Pro24Ala
Moderate	missense_variant	PITG_05259	conserved hypothetical protein	NO	Yes	NA	NA	GSR	244A>C	Ile82Leu
Moderate	missense_variant	PITG_05259	conserved hypothetical protein	NO	Yes	NA	NA	GSR	245T>C	Ile82Thr
Moderate	missense_variant	PITG_05260	pre-mRNA-splicing factor ATP-dependent RNA helicase PRP16	NO	Yes	NA	NA	InBtw	2821A>G	Asn941Asp
Moderate	missense_variant	PITG_05260	pre-mRNA-splicing factor ATP-dependent RNA helicase PRP16	NO	Yes	NA	NA	InBtw	3376G>A	Asp1126Asn
Moderate	missense_variant	PITG_05260	pre-mRNA-splicing factor ATP-dependent RNA helicase PRP16	NO	Yes	NA	NA	InBtw	3379C>T	Pro1127Ser
Moderate	missense_variant	PITG_05272	conserved hypothetical protein	NO	No	NA	NA	GSR	770T>A	Ile257Asn
Moderate	missense_variant	PITG_05286	conserved hypothetical protein	YES	Yes	NA	NA	InBtw	101T>C	Val34Ala
Moderate	missense_variant	PITG_05293	hypothetical protein	NO	No	NA	NA	GDR	1469C>T	Pro490Leu
Moderate	missense_variant	PITG_05296	hypothetical protein	NO	Yes	NA	NA	GDR	467C>A	Thr156Asn
Moderate	missense_variant	PITG_05296	hypothetical protein	NO	Yes	NA	NA	GDR	909G>C	Lys303Asn
Moderate	missense_variant	PITG_05305	conserved hypothetical protein	NO	Yes	NA	NA	InBtw	1285A>G	Ile429Val
Moderate	missense_variant	PITG_05331	hypothetical protein	NO	Yes	NA	NA	InBtw	520A>G	Thr174Ala
Moderate	missense_variant	PITG_05345	hypothetical protein	NO	No	NA	NA	InBtw	1607T>C	Val536Ala
Moderate	missense_variant	PITG_05346	P-type ATPase (P-ATPase) Superfamily	NO	No	NA	NA	GDR	1924A>C	Lys642Gln
Moderate	missense_variant	PITG_05378	hypothetical protein	NO	Yes	NA	NA	GDR	8T>C	Val3Ala
Moderate	missense_variant	PITG_05382	predicted protein	NO	Yes	NA	NA	GDR	941G>C	Arg314Pro
Moderate	missense_variant	PITG_05444	conserved hypothetical protein	NO	Yes	NA	NA	InBtw	7006A>G	Ile2336Val
Moderate	missense_variant	PITG_05444	conserved hypothetical protein	NO	Yes	NA	NA	InBtw	11260G>A	Val3754Ile
Moderate	missense_variant	PITG_05458	conserved hypothetical protein	NO	Yes	NA	NA	InBtw	1070C>T	Thr357Ile
Moderate	missense_variant	PITG_05480	hypothetical protein	NO	Yes	NA	NA	GDR	84T>G	Phe28Leu
Moderate	missense_variant	PITG_05525	hypothetical protein	NO	No	NA	NA	GDR	1965A>G	Ile655Met
Moderate	missense_variant	PITG_05545	hypothetical protein	NO	Yes	NA	NA	InBtw	1685C>G	Ala562Gly
Moderate	missense_variant	PITG_05546	conserved hypothetical protein	NO	Yes	NA	NA	GDR	1207G>A	Asp403Asn
Moderate	missense_variant	PITG_05576	conserved hypothetical protein	NO	No	NA	NA	GSR	205T>G	Tyr69Asp
Moderate	missense_variant	PITG_05576	conserved hypothetical protein	NO	No	NA	NA	GSR	212C>T	Ser71Leu
Moderate	missense_variant	PITG_05579	catalase-peroxidase, putative	YES	No	NA	NA	InBtw	820G>A	Asp274Asn
Moderate	missense_variant	PITG_05595	hypothetical protein	NO	Yes	NA	NA	InBtw	2915T>A	Met972Lys
Moderate	missense_variant	PITG_05620	predicted protein	NO	Yes	NA	NA	GDR	1103C>A	Ser368Tyr
Moderate	missense_variant	PITG_05670	conserved hypothetical protein	NO	Yes	NA	NA	InBtw	269T>C	Ile90Thr
Moderate	missense_variant	PITG_05720	predicted protein	NO	No	NA	NA	GSR	829G>A	Val277Ile
Moderate	missense_variant	PITG_05720	predicted protein	NO	No	NA	NA	GSR	827A>C	Tyr276Ser
Moderate	missense_variant	PITG_05720	predicted protein	NO	No	NA	NA	GSR	757A>G	Ile253Val
Moderate	missense_variant	PITG_05726	predicted protein	NO	Yes	NA	NA	GSR	1317C>A	Asn439Lys
Moderate	missense_variant	PITG_05726	predicted protein	NO	Yes	NA	NA	GSR	709A>G	Lys237Glu
Moderate	missense_variant	PITG_05726	predicted protein	NO	Yes	NA	NA	GSR	455C>T	Ala152Val
Moderate	missense_variant	PITG_05726	predicted protein	NO	Yes	NA	NA	GSR	119C>T	Ser40Phe
Moderate	missense_variant	PITG_05726	predicted protein	NO	Yes	NA	NA	GSR	80T>C	Met27Thr
Moderate	missense_variant	PITG_05729	hypothetical protein	NO	Yes	NA	NA	GDR	650C>T	Ser217Phe
Moderate	missense_variant	PITG_05730	hypothetical protein similar to phytochelatin synthase	NO	No	NA	NA	GDR	715G>A	Glu239Lys
Moderate	missense_variant	PITG_05730	hypothetical protein similar to phytochelatin synthase	NO	No	NA	NA	GDR	446G>A	Cys149Tyr
Moderate	missense_variant	PITG_05731	predicted protein	NO	Yes	NA	NA	GDR	1047A>T	Lys349Asn
Moderate	missense_variant	PITG_05732	hypothetical protein	NO	No	NA	NA	GDR	70A>C	Met24Leu
Moderate	missense_variant	PITG_05733	conserved hypothetical protein	NO	Yes	NA	NA	GDR	260T>G	Leu87Arg
Moderate	missense_variant	PITG_05752	conserved hypothetical protein	NO	Yes	NA	NA	GDR	811A>G	Ile271Val
Moderate	missense_variant	PITG_05752	conserved hypothetical protein	NO	Yes	NA	NA	GDR	374T>C	Met125Thr
Moderate	missense_variant	PITG_05757	conserved hypothetical protein	NO	Yes	NA	NA	InBtw	1027G>A	Glu343Lys
Moderate	missense_variant	PITG_05757	conserved hypothetical protein	NO	Yes	NA	NA	InBtw	1518A>T	Lys506Asn
Moderate	missense_variant	PITG_05757	conserved hypothetical protein	NO	Yes	NA	NA	InBtw	1957T>G	Leu653Val
Moderate	missense_variant	PITG_05769	predicted protein	NO	No	NA	NA	GDR	232C>T	Arg78Cys
Moderate	missense_variant	PITG_05780	predicted protein	NO	Yes	NA	NA	InBtw	362A>G	Asn121Ser
Moderate	missense_variant	PITG_05780	predicted protein	NO	Yes	NA	NA	InBtw	220G>A	Val74Ile
Moderate	missense_variant	PITG_05781	protein kinase	NO	Yes	NA	NA	GDR	128A>T	Asp43Val
Moderate	missense_variant	PITG_05781	protein kinase	NO	Yes	NA	NA	GDR	182C>A	Thr61Asn
Moderate	missense_variant	PITG_05781	protein kinase	NO	Yes	NA	NA	GDR	334G>A	Glu112Lys
Moderate	missense_variant	PITG_05787	predicted protein	NO	No	NA	NA	InBtw	68G>A	Ser23Asn
Moderate	missense_variant	PITG_05793	expressed protein, contains CRN-like motif	NO	No	NA	NA	InBtw	1879C>G	Pro627Ala
Moderate	missense_variant	PITG_05798	protein kinase	NO	Yes	NA	NA	GDR	113A>T	Asp38Val
Moderate	missense_variant	PITG_05813	hypothetical protein	NO	Yes	NA	NA	InBtw	575T>C	Met192Thr
Moderate	missense_variant	PITG_05813	hypothetical protein	NO	Yes	NA	NA	InBtw	88A>C	Met30Leu
Moderate	missense_variant	PITG_05815	ATP-binding Cassette (ABC) Superfamily	NO	No	NA	NA	GDR	467G>A	Ser156Asn
Moderate	missense_variant	PITG_05822	conserved hypothetical protein	NO	Yes	NA	NA	GSR	1183T>G	Cys395Gly
Moderate	missense_variant	PITG_05834	ATP-binding Cassette (ABC) Superfamily	NO	No	NA	NA	InBtw	3115G>A	Gly1039Ser
Moderate	missense_variant	PITG_05834	ATP-binding Cassette (ABC) Superfamily	NO	No	NA	NA	InBtw	3025T>A	Tyr1009Asn
Moderate	missense_variant	PITG_05834	ATP-binding Cassette (ABC) Superfamily	NO	No	NA	NA	InBtw	2911G>A	Glu971Lys
Moderate	missense_variant	PITG_05834	ATP-binding Cassette (ABC) Superfamily	NO	No	NA	NA	InBtw	2624T>C	Ile875Thr
Moderate	missense_variant	PITG_05834	ATP-binding Cassette (ABC) Superfamily	NO	No	NA	NA	InBtw	2419G>A	Val807Met
Moderate	missense_variant	PITG_05834	ATP-binding Cassette (ABC) Superfamily	NO	No	NA	NA	InBtw	2161A>T	Thr721Ser
Moderate	missense_variant	PITG_05834	ATP-binding Cassette (ABC) Superfamily	NO	No	NA	NA	InBtw	2031T>G	Asn677Lys
Moderate	missense_variant	PITG_05834	ATP-binding Cassette (ABC) Superfamily	NO	No	NA	NA	InBtw	1799A>G	Asn600Ser
Moderate	missense_variant	PITG_05834	ATP-binding Cassette (ABC) Superfamily	NO	No	NA	NA	InBtw	1674C>G	Ile558Met
Moderate	missense_variant	PITG_05834	ATP-binding Cassette (ABC) Superfamily	NO	No	NA	NA	InBtw	1577T>G	Leu526Arg
Moderate	missense_variant	PITG_05834	ATP-binding Cassette (ABC) Superfamily	NO	No	NA	NA	InBtw	605C>T	Pro202Leu
Moderate	missense_variant	PITG_05834	ATP-binding Cassette (ABC) Superfamily	NO	No	NA	NA	InBtw	455T>C	Ile152Thr
Moderate	missense_variant	PITG_05835	conserved hypothetical protein	NO	Yes	NA	NA	GDR	761T>G	Val254Gly
Moderate	missense_variant	PITG_05836	predicted protein	NO	No	NA	NA	GDR	701G>A	Arg234His
Moderate	missense_variant	PITG_05836	predicted protein	NO	No	NA	NA	GDR	44C>T	Ala15Val
Moderate	missense_variant	PITG_05837	predicted protein	NO	Yes	NA	NA	GDR	1132A>C	Thr378Pro
Moderate	missense_variant	PITG_05838	predicted protein	NO	No	NA	NA	GDR	200G>A	Arg67His
Moderate	missense_variant	PITG_05838	predicted protein	NO	No	NA	NA	GDR	349G>A	Asp117Asn
Moderate	missense_variant	PITG_05838	predicted protein	NO	No	NA	NA	GDR	922T>C	Tyr308His
Moderate	missense_variant	PITG_05838	predicted protein	NO	No	NA	NA	GDR	1419C>G	Phe473Leu
Moderate	missense_variant	PITG_05838	predicted protein	NO	No	NA	NA	GDR	1620T>G	Asp540Glu
Moderate	missense_variant	PITG_05838	predicted protein	NO	No	NA	NA	GDR	1922C>T	Thr641Met
Moderate	missense_variant	PITG_05843	conserved hypothetical protein	NO	Yes	NA	NA	GSR	170C>T	Ala57Val
Moderate	missense_variant	PITG_05843	conserved hypothetical protein	NO	Yes	NA	NA	GSR	415G>A	Ala139Thr
Moderate	missense_variant	PITG_05848	hypothetical protein	NO	No	NA	NA	GSR	407G>A	Ser136Asn
Moderate	missense_variant	PITG_05926	hypothetical protein	NO	Yes	NA	NA	InBtw	629A>G	Gln210Arg
Moderate	missense_variant	PITG_05934	hypothetical protein	NO	Yes	NA	NA	InBtw	355A>T	Thr119Ser
Moderate	missense_variant	PITG_05935	DEAD/DEAH box RNA helicase, putative	NO	Yes	NA	NA	InBtw	517C>T	Pro173Ser
Moderate	missense_variant	PITG_05935	DEAD/DEAH box RNA helicase, putative	NO	Yes	NA	NA	InBtw	488C>T	Thr163Ile
Moderate	missense_variant	PITG_05935	DEAD/DEAH box RNA helicase, putative	NO	Yes	NA	NA	InBtw	179C>A	Ser60Tyr
Moderate	missense_variant	PITG_05936	predicted protein	NO	No	NA	NA	GSR	110T>C	Met37Thr
Moderate	missense_variant	PITG_05936	predicted protein	NO	No	NA	NA	GSR	473C>T	Thr158Met
Moderate	missense_variant	PITG_05940	hypothetical protein	NO	Yes	NA	NA	InBtw	1295T>C	Val432Ala
Moderate	missense_variant	PITG_05940	hypothetical protein	NO	Yes	NA	NA	InBtw	809T>C	Val270Ala
Moderate	missense_variant	PITG_05946	predicted protein	NO	Yes	NA	NA	GSR	374T>A	Ile125Asn
Moderate	missense_variant	PITG_05949	hypothetical protein	NO	No	NA	NA	GSR	134C>G	Ser45Trp
Moderate	missense_variant	PITG_05949	hypothetical protein	NO	No	NA	NA	GSR	139G>C	Glu47Gln
Moderate	missense_variant	PITG_05953	hypothetical protein	NO	No	NA	NA	InBtw	506A>G	Asn169Ser
Moderate	missense_variant	PITG_05953	hypothetical protein	NO	No	NA	NA	InBtw	359C>A	Thr120Asn
Moderate	missense_variant	PITG_05955	serine protease family S09X, putative	NO	Yes	NA	NA	GDR	1096T>C	Ser366Pro
Moderate	missense_variant	PITG_05955	serine protease family S09X, putative	NO	Yes	NA	NA	GDR	1048A>G	Thr350Ala
Moderate	missense_variant	PITG_05955	serine protease family S09X, putative	NO	Yes	NA	NA	GDR	995T>C	Leu332Pro
Moderate	missense_variant	PITG_05955	serine protease family S09X, putative	NO	Yes	NA	NA	GDR	541G>A	Asp181Asn
Moderate	missense_variant	PITG_05956	predicted protein	NO	No	NA	NA	InBtw	1831T>C	Ser611Pro
Moderate	missense_variant	PITG_05959	cleavage induced predicted protein (PITT_05959)	NO	No	NA	NA	GSR	514G>C	Val172Leu
Moderate	missense_variant	PITG_05959	cleavage induced predicted protein (PITT_05959)	NO	No	NA	NA	GSR	458T>C	Leu153Pro
Moderate	missense_variant	PITG_05959	cleavage induced predicted protein (PITT_05959)	NO	No	NA	NA	GSR	326C>A	Ala109Asp
Moderate	missense_variant	PITG_05959	cleavage induced predicted protein (PITT_05959)	NO	No	NA	NA	GSR	209A>G	Gln70Arg
Moderate	missense_variant	PITG_05960	predicted protein	NO	No	NA	NA	InBtw	1006A>G	Lys336Glu
Moderate	missense_variant	PITG_05960	predicted protein	NO	No	NA	NA	InBtw	839A>G	Lys280Arg
Moderate	missense_variant	PITG_05960	predicted protein	NO	No	NA	NA	InBtw	337C>T	Arg113Cys
Moderate	missense_variant	PITG_05960	predicted protein	NO	No	NA	NA	InBtw	335C>T	Thr112Ile
Moderate	missense_variant	PITG_05960	predicted protein	NO	No	NA	NA	InBtw	271A>C	Asn91His
Moderate	missense_variant	PITG_05960	predicted protein	NO	No	NA	NA	InBtw	172C>T	His58Tyr
Moderate	missense_variant	PITG_05961	conserved hypothetical protein	NO	Yes	NA	NA	InBtw	239C>T	Ala80Val
Moderate	missense_variant	PITG_05962	predicted protein	NO	No	NA	NA	GSR	55G>A	Glu19Lys
Moderate	missense_variant	PITG_05975	hypothetical protein	NO	Yes	NA	NA	GSR	1134G>T	Met378Ile
Moderate	missense_variant	PITG_06002	conserved hypothetical protein	NO	Yes	NA	NA	GDR	363C>A	Asn121Lys
Moderate	missense_variant	PITG_06002	conserved hypothetical protein	NO	Yes	NA	NA	GDR	1016A>G	Lys339Arg
Moderate	missense_variant	PITG_06002	conserved hypothetical protein	NO	Yes	NA	NA	GDR	1024A>T	Ile342Leu
Moderate	missense_variant	PITG_06002	conserved hypothetical protein	NO	Yes	NA	NA	GDR	1837A>C	Met613Leu
Moderate	missense_variant	PITG_06003	conserved hypothetical protein	NO	Yes	NA	NA	InBtw	2641G>A	Gly881Arg
Moderate	missense_variant	PITG_06003	conserved hypothetical protein	NO	Yes	NA	NA	InBtw	1883G>A	Gly628Asp
Moderate	missense_variant	PITG_06004	ATP-binding Cassette (ABC) Superfamily	NO	Yes	NA	NA	InBtw	61A>G	Thr21Ala
Moderate	missense_variant	PITG_06007	Zinc (Zn2 )-Iron (Fe2 ) Permease (ZIP) Family	NO	Yes	NA	NA	InBtw	493T>C	Phe165Leu
Moderate	missense_variant	PITG_06010	hypothetical protein	NO	No	NA	NA	GSR	101T>C	Val34Ala
Moderate	missense_variant	PITG_06010	hypothetical protein	NO	No	NA	NA	GSR	347C>A	Pro116Gln
Moderate	missense_variant	PITG_06014	predicted protein	NO	No	NA	NA	InBtw	1711C>T	Leu571Phe
Moderate	missense_variant	PITG_06015	conserved hypothetical protein	NO	No	NA	NA	GDR	1003T>A	Leu335Ile
Moderate	missense_variant	PITG_06039	predicted protein	NO	No	NA	NA	GDR	256A>C	Lys86Gln
Moderate	missense_variant	PITG_06121	hypothetical protein	NO	No	NA	NA	InBtw	514A>T	Met172Leu
Moderate	missense_variant	PITG_06151	predicted protein	NO	Yes	NA	NA	GDR	506C>T	Ser169Leu
Moderate	missense_variant	PITG_06172	hypothetical protein	NO	No	NA	NA	InBtw	20C>T	Ala7Val
Moderate	missense_variant	PITG_06184	hypothetical protein	NO	Yes	NA	NA	GSR	1694G>T	Ser565Ile
Moderate	missense_variant	PITG_06184	hypothetical protein	NO	Yes	NA	NA	GSR	188C>A	Pro63His
Moderate	missense_variant	PITG_06185	ADP-ribosylation factor 2	NO	Yes	NA	NA	GSR	469A>G	Ile157Val
Moderate	missense_variant	PITG_06190	predicted protein	NO	No	NA	NA	InBtw	1601T>C	Val534Ala
Moderate	missense_variant	PITG_06190	predicted protein	NO	No	NA	NA	InBtw	1374G>C	Glu458Asp
Moderate	missense_variant	PITG_06205	ATP-binding Cassette (ABC) Superfamily	NO	No	NA	NA	GDR	1242A>C	Arg414Ser
Moderate	missense_variant	PITG_06205	ATP-binding Cassette (ABC) Superfamily	NO	No	NA	NA	GDR	4122T>A	Asp1374Glu
Moderate	missense_variant	PITG_06205	ATP-binding Cassette (ABC) Superfamily	NO	No	NA	NA	GDR	5146A>G	Thr1716Ala
Moderate	missense_variant	PITG_06205	ATP-binding Cassette (ABC) Superfamily	NO	No	NA	NA	GDR	5161A>G	Asn1721Asp
Moderate	missense_variant	PITG_06206	predicted protein	NO	No	NA	NA	InBtw	4T>C	Phe2Leu
Moderate	missense_variant	PITG_06212	conserved hypothetical protein	YES	No	NA	NA	GSR	336A>T	Glu112Asp
Moderate	missense_variant	PITG_06216	conserved hypothetical protein	NO	Yes	NA	NA	GDR	580C>T	Pro194Ser
Moderate	missense_variant	PITG_06216	conserved hypothetical protein	NO	Yes	NA	NA	GDR	581C>T	Pro194Leu
Moderate	missense_variant	PITG_06221	Voltage-gated Ion Channel (VIC) Superfamily	NO	Yes	NA	NA	GDR	1565C>T	Thr522Ile
Moderate	missense_variant	PITG_06224	predicted protein	NO	No	NA	NA	GDR	28T>C	Phe10Leu
Moderate	missense_variant	PITG_06235	hypothetical protein	NO	No	NA	NA	GSR	934G>A	Glu312Lys
Moderate	missense_variant	PITG_06235	hypothetical protein	NO	No	NA	NA	GSR	882T>G	Asp294Glu
Moderate	missense_variant	PITG_06235	hypothetical protein	NO	No	NA	NA	GSR	593C>T	Ser198Phe
Moderate	missense_variant	PITG_06235	hypothetical protein	NO	No	NA	NA	GSR	571A>C	Lys191Gln
Moderate	missense_variant	PITG_06238	predicted protein (PITT_06238)	NO	No	NA	NA	GDR	112G>A	Ala38Thr
Moderate	missense_variant	PITG_06244	predicted protein	NO	No	NA	NA	GSR	41A>T	His14Leu
Moderate	missense_variant	PITG_06244	predicted protein	NO	No	NA	NA	GSR	84C>A	Asp28Glu
Moderate	missense_variant	PITG_06244	predicted protein	NO	No	NA	NA	GSR	146T>G	Leu49Arg
Moderate	missense_variant	PITG_06244	predicted protein	NO	No	NA	NA	GSR	177G>C	Leu59Phe
Moderate	missense_variant	PITG_06248	ATP-binding Cassette (ABC) Superfamily	NO	No	NA	NA	InBtw	934C>A	Leu312Met
Moderate	missense_variant	PITG_06248	ATP-binding Cassette (ABC) Superfamily	NO	No	NA	NA	InBtw	1000G>A	Glu334Lys
Moderate	missense_variant	PITG_06248	ATP-binding Cassette (ABC) Superfamily	NO	No	NA	NA	InBtw	1010G>A	Arg337Gln
Moderate	missense_variant	PITG_06251	predicted protein	NO	No	NA	NA	GSR	838A>C	Lys280Gln
Moderate	missense_variant	PITG_06251	predicted protein	NO	No	NA	NA	GSR	839A>T	Lys280Ile
Moderate	missense_variant	PITG_06254	hypothetical protein	NO	No	NA	NA	GSR	3582C>G	Asn1194Lys
Moderate	missense_variant	PITG_06254	hypothetical protein	NO	No	NA	NA	GSR	3430A>G	Met1144Val
Moderate	missense_variant	PITG_06268	predicted protein	NO	Yes	NA	NA	InBtw	2557C>A	Gln853Lys
Moderate	missense_variant	PITG_06276	predicted protein	NO	No	NA	NA	GSR	328A>G	Met110Val
Moderate	missense_variant	PITG_06289	conserved hypothetical protein	NO	Yes	NA	NA	InBtw	10C>T	Pro4Ser
Moderate	missense_variant	PITG_06296	ATP-binding Cassette (ABC) Superfamily	NO	No	NA	NA	GSR	2192C>T	Pro731Leu
Moderate	missense_variant	PITG_06296	ATP-binding Cassette (ABC) Superfamily	NO	No	NA	NA	GSR	2215A>G	Thr739Ala
Moderate	missense_variant	PITG_06296	ATP-binding Cassette (ABC) Superfamily	NO	No	NA	NA	GSR	3158T>C	Leu1053Ser
Moderate	missense_variant	PITG_06296	ATP-binding Cassette (ABC) Superfamily	NO	No	NA	NA	GSR	3167C>T	Thr1056Ile
Moderate	missense_variant	PITG_06296	ATP-binding Cassette (ABC) Superfamily	NO	No	NA	NA	GSR	3637C>A	Gln1213Lys
Moderate	missense_variant	PITG_06296	ATP-binding Cassette (ABC) Superfamily	NO	No	NA	NA	GSR	4852A>G	Met1618Val
Moderate	missense_variant	PITG_06298	predicted protein	NO	No	NA	NA	InBtw	230G>A	Ser77Asn
Moderate	missense_variant	PITG_06298	predicted protein	NO	No	NA	NA	InBtw	194C>T	Ala65Val
Moderate	missense_variant	PITG_06299	predicted protein	NO	No	NA	NA	InBtw	392A>C	Glu131Ala
Moderate	missense_variant	PITG_06302	predicted protein	NO	Yes	NA	NA	GSR	47G>T	Ser16Ile
Moderate	missense_variant	PITG_06303	hypothetical protein	NO	Yes	NA	NA	InBtw	1013A>G	Asp338Gly
Moderate	missense_variant	PITG_06303	hypothetical protein	NO	Yes	NA	NA	InBtw	812C>T	Ala271Val
Moderate	missense_variant	PITG_06319	conserved hypothetical protein	NO	Yes	NA	NA	GDR	535G>A	Ala179Thr
Moderate	missense_variant	PITG_06319	conserved hypothetical protein	NO	Yes	NA	NA	GDR	2063A>C	Glu688Ala
Moderate	missense_variant	PITG_06319	conserved hypothetical protein	NO	Yes	NA	NA	GDR	2098A>G	Ser700Gly
Moderate	missense_variant	PITG_06322	Myosin protein	NO	Yes	NA	NA	GDR	6427G>A	Ala2143Thr
Moderate	missense_variant	PITG_06340	predicted protein	NO	No	NA	NA	GSR	791A>T	Tyr264Phe
Moderate	missense_variant	PITG_06342	hypothetical protein	NO	No	NA	NA	InBtw	4105G>A	Gly1369Ser
Moderate	missense_variant	PITG_06342	hypothetical protein	NO	No	NA	NA	InBtw	3784G>C	Gly1262Arg
Moderate	missense_variant	PITG_06342	hypothetical protein	NO	No	NA	NA	InBtw	3781G>A	Gly1261Arg
Moderate	missense_variant	PITG_06345	hypothetical protein	NO	Yes	NA	NA	GDR	5A>C	Asp2Ala
Moderate	missense_variant	PITG_06355	hypothetical protein	NO	Yes	NA	NA	GDR	821A>T	Tyr274Phe
Moderate	missense_variant	PITG_06356	predicted protein	NO	No	NA	NA	InBtw	200A>C	Asp67Ala
Moderate	missense_variant	PITG_06357	hypothetical protein	NO	Yes	NA	NA	InBtw	226A>G	Thr76Ala
Moderate	missense_variant	PITG_06358	putative glycosyltransferase, similar to callose synthase	NO	No	NA	NA	GDR	4153A>C	Ile1385Leu
Moderate	missense_variant	PITG_06378	predicted protein	NO	Yes	NA	NA	GSR	5090T>C	Val1697Ala
Moderate	missense_variant	PITG_06389	hypothetical protein	NO	No	NA	NA	InBtw	95A>G	His32Arg
Moderate	missense_variant	PITG_06393	hypothetical protein	NO	No	NA	NA	InBtw	1925T>C	Ile642Thr
Moderate	missense_variant	PITG_06396	conserved hypothetical protein	NO	No	NA	NA	InBtw	109G>A	Glu37Lys
Moderate	missense_variant	PITG_06410	conserved hypothetical protein	NO	Yes	NA	NA	InBtw	1811C>A	Thr604Lys
Moderate	missense_variant	PITG_06422	hypothetical protein	NO	No	NA	NA	GDR	67T>C	Cys23Arg
Moderate	missense_variant	PITG_06424	conserved hypothetical protein	NO	Yes	NA	NA	GDR	409G>A	Val137Met
Moderate	missense_variant	PITG_06429	HECT E3 ubiquitin ligase, putative	NO	No	NA	NA	GDR	3554C>T	Ala1185Val
Moderate	missense_variant	PITG_06429	HECT E3 ubiquitin ligase, putative	NO	No	NA	NA	GDR	12964C>T	His4322Tyr
Moderate	missense_variant	PITG_06429	HECT E3 ubiquitin ligase, putative	NO	No	NA	NA	GDR	13258G>A	Gly4420Ser
Moderate	missense_variant	PITG_06430	conserved hypothetical protein	NO	Yes	NA	NA	InBtw	520A>G	Lys174Glu
Moderate	missense_variant	PITG_06457	hypothetical protein	NO	Yes	NA	NA	GDR	535A>G	Asn179Asp
Moderate	missense_variant	PITG_06491	Transient Receptor Potential Ca2 Channel (TRP-CC) Family	NO	Yes	NA	NA	GDR	2890T>C	Ser964Pro
Moderate	missense_variant	PITG_06494	predicted protein	NO	No	NA	NA	GDR	847A>T	Ile283Phe
Moderate	missense_variant	PITG_06494	predicted protein	NO	No	NA	NA	GDR	579A>G	Ile193Met
Moderate	missense_variant	PITG_06494	predicted protein	NO	No	NA	NA	GDR	146C>T	Ala49Val
Moderate	missense_variant	PITG_06496	predicted protein	NO	No	NA	NA	GDR	340A>T	Asn114Tyr
Moderate	missense_variant	PITG_06501	hypothetical protein	NO	Yes	NA	NA	InBtw	488A>C	Asn163Thr
Moderate	missense_variant	PITG_06502	hypothetical protein	NO	Yes	NA	NA	GDR	1961A>T	Tyr654Phe
Moderate	missense_variant	PITG_06502	hypothetical protein	NO	Yes	NA	NA	GDR	1807G>A	Asp603Asn
Moderate	missense_variant	PITG_06502	hypothetical protein	NO	Yes	NA	NA	GDR	1639G>A	Asp547Asn
Moderate	missense_variant	PITG_06502	hypothetical protein	NO	Yes	NA	NA	GDR	910A>G	Met304Val
Moderate	missense_variant	PITG_06503	predicted protein	NO	No	NA	NA	InBtw	175T>G	Ser59Ala
Moderate	missense_variant	PITG_06517	predicted protein	NO	Yes	NA	NA	GDR	1064C>T	Ala355Val
Moderate	missense_variant	PITG_06517	predicted protein	NO	Yes	NA	NA	GDR	759G>T	Leu253Phe
Moderate	missense_variant	PITG_06529	conserved hypothetical protein	NO	No	NA	NA	InBtw	338A>C	Glu113Ala
Moderate	missense_variant	PITG_06529	conserved hypothetical protein	NO	No	NA	NA	InBtw	1165A>G	Thr389Ala
Moderate	missense_variant	PITG_06529	conserved hypothetical protein	NO	No	NA	NA	InBtw	1354T>G	Ser452Ala
Moderate	missense_variant	PITG_06545	conserved hypothetical protein	NO	Yes	NA	NA	InBtw	4388G>C	Arg1463Pro
Moderate	missense_variant	PITG_06545	conserved hypothetical protein	NO	Yes	NA	NA	InBtw	781A>G	Asn261Asp
Moderate	missense_variant	PITG_06547	hypothetical protein	NO	No	NA	NA	GDR	484C>G	Arg162Gly
Moderate	missense_variant	PITG_06580	predicted protein	NO	No	NA	NA	GSR	110C>A	Pro37Gln
Moderate	missense_variant	PITG_06590	predicted protein	NO	No	NA	NA	InBtw	20A>G	Asp7Gly
Moderate	missense_variant	PITG_06590	predicted protein	NO	No	NA	NA	InBtw	172T>A	Phe58Ile
Moderate	missense_variant	PITG_06600	predicted protein	NO	Yes	NA	NA	GDR	3176T>C	Ile1059Thr
Moderate	missense_variant	PITG_06605	predicted protein	NO	Yes	NA	NA	GDR	158C>G	Ala53Gly
Moderate	missense_variant	PITG_06616	predicted protein	NO	No	NA	NA	InBtw	788A>T	Tyr263Phe
Moderate	missense_variant	PITG_06630	predicted protein	NO	No	NA	NA	GDR	3187C>G	Arg1063Gly
Moderate	missense_variant	PITG_06630	predicted protein	NO	No	NA	NA	GDR	1604A>G	Asn535Ser
Moderate	missense_variant	PITG_06638	conserved hypothetical protein	NO	Yes	NA	NA	GDR	589T>C	Ser197Pro
Moderate	missense_variant	PITG_06641	Amino Acid/Auxin Permease (AAAP) Family	NO	No	NA	NA	InBtw	761T>C	Ile254Thr
Moderate	missense_variant	PITG_06656	conserved hypothetical protein	NO	Yes	NA	NA	GDR	248A>G	Lys83Arg
Moderate	missense_variant	PITG_06668	ATP-binding Cassette (ABC) Superfamily	NO	No	NA	NA	GDR	6298G>A	Val2100Ile
Moderate	missense_variant	PITG_06668	ATP-binding Cassette (ABC) Superfamily	NO	No	NA	NA	GDR	7119T>A	Ser2373Arg
Moderate	missense_variant	PITG_06671	ATP-binding Cassette (ABC) Superfamily	NO	No	NA	NA	GDR	1628G>A	Arg543His
Moderate	missense_variant	PITG_06709	hypothetical protein	NO	No	NA	NA	GDR	806T>C	Met269Thr
Moderate	missense_variant	PITG_06709	hypothetical protein	NO	No	NA	NA	GDR	886C>T	Pro296Ser
Moderate	missense_variant	PITG_06718	tenascin-like protein	YES	Yes	NA	NA	InBtw	1562C>T	Ser521Leu
Moderate	missense_variant	PITG_06741	conserved hypothetical protein	YES	Yes	NA	NA	InBtw	2971G>T	Ala991Ser
Moderate	missense_variant	PITG_06741	conserved hypothetical protein	YES	Yes	NA	NA	InBtw	6923C>G	Ala2308Gly
Moderate	missense_variant	PITG_06741	conserved hypothetical protein	YES	Yes	NA	NA	InBtw	7850T>C	Val2617Ala
Moderate	missense_variant	PITG_06741	conserved hypothetical protein	YES	Yes	NA	NA	InBtw	7853G>A	Arg2618Lys
Moderate	missense_variant	PITG_06744	conserved hypothetical protein	NO	No	NA	NA	GSR	146A>T	Asn49Ile
Moderate	missense_variant	PITG_06744	conserved hypothetical protein	NO	No	NA	NA	GSR	1156G>A	Asp386Asn
Moderate	missense_variant	PITG_06745	hypothetical protein	NO	No	NA	NA	GSR	520A>C	Lys174Gln
Moderate	missense_variant	PITG_06752	predicted protein	NO	No	NA	NA	InBtw	1198G>A	Asp400Asn
Moderate	missense_variant	PITG_06753	conserved hypothetical protein	NO	Yes	NA	NA	GDR	3193G>A	Gly1065Ser
Moderate	missense_variant	PITG_06774	predicted protein	NO	Yes	NA	NA	GDR	329G>A	Arg110Gln
Moderate	missense_variant	PITG_06808	trehalase, putative	YES	Yes	NA	NA	InBtw	135G>A	Met45Ile
Moderate	missense_variant	PITG_06829	conserved hypothetical protein	NO	Yes	NA	NA	InBtw	1037T>C	Val346Ala
Moderate	missense_variant	PITG_06841	conserved hypothetical protein	NO	Yes	NA	NA	InBtw	62C>T	Ser21Leu
Moderate	missense_variant	PITG_06861	hypothetical protein	NO	Yes	NA	NA	GDR	474G>T	Glu158Asp
Moderate	missense_variant	PITG_06863	ATP-binding Cassette (ABC) Superfamily	NO	No	NA	NA	InBtw	2764C>A	Leu922Met
Moderate	missense_variant	PITG_06864	glycoside hydrolase, putative	NO	Yes	NA	NA	InBtw	1708A>G	Met570Val
Moderate	missense_variant	PITG_06864	glycoside hydrolase, putative	NO	Yes	NA	NA	InBtw	1694T>C	Ile565Thr
Moderate	missense_variant	PITG_06867	conserved hypothetical protein	NO	Yes	NA	NA	InBtw	44C>T	Ala15Val
Moderate	missense_variant	PITG_06890	conserved hypothetical protein	NO	No	NA	NA	GDR	922T>C	Ser308Pro
Moderate	missense_variant	PITG_06892	hypothetical protein	NO	Yes	NA	NA	GDR	1681T>C	Phe561Leu
Moderate	missense_variant	PITG_06892	hypothetical protein	NO	Yes	NA	NA	GDR	1677A>G	Ile559Met
Moderate	missense_variant	PITG_06898	hypothetical protein	NO	Yes	NA	NA	InBtw	361A>G	Thr121Ala
Moderate	missense_variant	PITG_06898	hypothetical protein	NO	Yes	NA	NA	InBtw	380G>A	Gly127Asp
Moderate	missense_variant	PITG_06899	hypothetical protein	NO	Yes	NA	NA	GDR	297A>C	Lys99Asn
Moderate	missense_variant	PITG_06902	hypothetical protein	NO	Yes	NA	NA	GDR	4213T>A	Cys1405Ser
Moderate	missense_variant	PITG_06902	hypothetical protein	NO	Yes	NA	NA	GDR	289C>A	Gln97Lys
Moderate	missense_variant	PITG_06904	conserved hypothetical protein	NO	No	NA	NA	GDR	104T>C	Ile35Thr
Moderate	missense_variant	PITG_06905	conserved hypothetical protein	NO	No	NA	NA	GDR	152G>A	Arg51Lys
Moderate	missense_variant	PITG_06912	Amino Acid/Auxin Permease (AAAP) Family	NO	No	NA	NA	InBtw	1064T>G	Phe355Cys
Moderate	missense_variant	PITG_06913	predicted protein	NO	Yes	NA	NA	GDR	2467G>T	Val823Phe
Moderate	missense_variant	PITG_06916	conserved hypothetical protein	NO	No	NA	NA	GDR	2287A>G	Thr763Ala
Moderate	missense_variant	PITG_06919	hypothetical protein	NO	Yes	NA	NA	InBtw	471T>A	Ser157Arg
Moderate	missense_variant	PITG_06925	protein kinase	NO	No	NA	NA	GDR	13C>T	Pro5Ser
Moderate	missense_variant	PITG_06925	protein kinase	NO	No	NA	NA	GDR	745T>A	Ser249Thr
Moderate	missense_variant	PITG_06952	hypothetical protein	NO	Yes	NA	NA	GDR	343G>A	Ala115Thr
Moderate	missense_variant	PITG_06965	conserved hypothetical protein	NO	Yes	NA	NA	GDR	1023T>A	His341Gln
Moderate	missense_variant	PITG_06981	DEAD/DEAH box RNA helicase, putative	NO	Yes	NA	NA	GDR	52G>A	Gly18Ser
Moderate	missense_variant	PITG_06982	conserved hypothetical protein	NO	No	NA	NA	GDR	530T>C	Leu177Pro
Moderate	missense_variant	PITG_06985	hypothetical protein	NO	Yes	NA	NA	GDR	1315G>A	Glu439Lys
Moderate	missense_variant	PITG_06987	hypothetical protein	NO	No	NA	NA	GDR	447A>G	Ile149Met
Moderate	missense_variant	PITG_07017	conserved hypothetical protein	NO	Yes	NA	NA	InBtw	2119A>G	Thr707Ala
Moderate	missense_variant	PITG_07017	conserved hypothetical protein	NO	Yes	NA	NA	InBtw	1405C>T	Arg469Cys
Moderate	missense_variant	PITG_07036	ubiquitin activating enzyme, E1 family, putative	NO	Yes	NA	NA	GDR	1575G>C	Gln525His
Moderate	missense_variant	PITG_07038	serine/threonine-protein phosphatase ppe1	NO	Yes	NA	NA	GDR	229C>T	Leu77Phe
Moderate	missense_variant	PITG_07041	hypothetical protein	NO	Yes	NA	NA	InBtw	2032T>C	Tyr678His
Moderate	missense_variant	PITG_07060	hypothetical protein	NO	No	NA	NA	GDR	366A>C	Glu122Asp
Moderate	missense_variant	PITG_07060	hypothetical protein	NO	No	NA	NA	GDR	7G>A	Asp3Asn
Moderate	missense_variant	PITG_07071	hypothetical protein	NO	No	NA	NA	GDR	368C>A	Pro123His
Moderate	missense_variant	PITG_07074	hypothetical protein	NO	No	NA	NA	InBtw	901G>A	Glu301Lys
Moderate	missense_variant	PITG_07074	hypothetical protein	NO	No	NA	NA	InBtw	866A>T	Asp289Val
Moderate	missense_variant	PITG_07110	cleavage and polyadenylation specificity factor subunit 3	NO	Yes	NA	NA	InBtw	2107C>T	Leu703Phe
Moderate	missense_variant	PITG_07139	hypothetical protein	NO	No	NA	NA	InBtw	1139C>T	Ala380Val
Moderate	missense_variant	PITG_07139	hypothetical protein	NO	No	NA	NA	InBtw	1448T>C	Val483Ala
Moderate	missense_variant	PITG_07147	predicted protein	NO	No	NA	NA	InBtw	635G>A	Gly212Glu
Moderate	missense_variant	PITG_07194	7000000000000000	NO	Yes	NA	NA	GDR	1988A>C	His663Pro
Moderate	missense_variant	PITG_07194	7000000000000000	NO	Yes	NA	NA	GDR	386T>A	Phe129Tyr
Moderate	missense_variant	PITG_07201	conserved hypothetical protein	NO	Yes	NA	NA	GDR	3347G>C	Gly1116Ala
Moderate	missense_variant	PITG_07230	HECT E3 ubiquitin ligase, putative	NO	No	NA	NA	GDR	590T>C	Met197Thr
Moderate	missense_variant	PITG_07230	HECT E3 ubiquitin ligase, putative	NO	No	NA	NA	GDR	6780A>G	Ile2260Met
Moderate	missense_variant	PITG_07230	HECT E3 ubiquitin ligase, putative	NO	No	NA	NA	GDR	6792G>T	Lys2264Asn
Moderate	missense_variant	PITG_07230	HECT E3 ubiquitin ligase, putative	NO	No	NA	NA	GDR	6919A>G	Lys2307Glu
Moderate	missense_variant	PITG_07231	conserved hypothetical protein	NO	Yes	NA	NA	GDR	212A>T	His71Leu
Moderate	missense_variant	PITG_07234	conserved hypothetical protein	NO	Yes	NA	NA	GDR	626A>G	Glu209Gly
Moderate	missense_variant	PITG_07234	conserved hypothetical protein	NO	Yes	NA	NA	GDR	617G>A	Gly206Glu
Moderate	missense_variant	PITG_07248	protein kinase	NO	No	NA	NA	GDR	602C>T	Thr201Met
Moderate	missense_variant	PITG_07251	protein kinase	NO	No	NA	NA	GDR	1856C>T	Ala619Val
Moderate	missense_variant	PITG_07270	predicted protein	NO	Yes	NA	NA	GDR	1147G>A	Val383Ile
Moderate	missense_variant	PITG_07270	predicted protein	NO	Yes	NA	NA	GDR	593G>C	Gly198Ala
Moderate	missense_variant	PITG_07279	hypothetical protein	NO	Yes	NA	NA	GDR	2825T>C	Ile942Thr
Moderate	missense_variant	PITG_07286	phosphatidylinositol kinase	NO	No	NA	NA	InBtw	3293T>G	Val1098Gly
Moderate	missense_variant	PITG_07289	phosphatidylinositol kinase	NO	No	NA	NA	GDR	1439T>C	Val480Ala
Moderate	missense_variant	PITG_07301	hypothetical protein	NO	Yes	NA	NA	InBtw	3631A>G	Ile1211Val
Moderate	missense_variant	PITG_07301	hypothetical protein	NO	Yes	NA	NA	InBtw	3622A>G	Ile1208Val
Moderate	missense_variant	PITG_07307	hypothetical protein	NO	No	NA	NA	GDR	4709A>C	Glu1570Ala
Moderate	missense_variant	PITG_07307	hypothetical protein	NO	No	NA	NA	GDR	4241T>G	Leu1414Arg
Moderate	missense_variant	PITG_07307	hypothetical protein	NO	No	NA	NA	GDR	1337C>A	Ala446Asp
Moderate	missense_variant	PITG_07307	hypothetical protein	NO	No	NA	NA	GDR	1334C>T	Ala445Val
Moderate	missense_variant	PITG_07314	hypothetical protein	NO	Yes	NA	NA	InBtw	490G>A	Glu164Lys
Moderate	missense_variant	PITG_07315	conserved hypothetical protein	NO	No	NA	NA	GDR	407A>T	Lys136Met
Moderate	missense_variant	PITG_07321	conserved hypothetical protein	NO	Yes	NA	NA	InBtw	2083C>T	Pro695Ser
Moderate	missense_variant	PITG_07321	conserved hypothetical protein	NO	Yes	NA	NA	InBtw	2185C>G	Pro729Ala
Moderate	missense_variant	PITG_07337	hypothetical protein	NO	Yes	NA	NA	GDR	641A>T	Gln214Leu
Moderate	missense_variant	PITG_07371	hypothetical protein similar to taurine dioxygenase	NO	No	NA	NA	GSR	680A>G	Glu227Gly
Moderate	missense_variant	PITG_07371	hypothetical protein similar to taurine dioxygenase	NO	No	NA	NA	GSR	986T>C	Phe329Ser
Moderate	missense_variant	PITG_07378	predicted protein	NO	Yes	NA	NA	InBtw	349G>A	Val117Ile
Moderate	missense_variant	PITG_07392	predicted protein	NO	No	NA	NA	GDR	522T>A	Phe174Leu
Moderate	missense_variant	PITG_07522	conserved hypothetical protein	NO	No	NA	NA	InBtw	689C>G	Thr230Ser
Moderate	missense_variant	PITG_07522	conserved hypothetical protein	NO	No	NA	NA	InBtw	686A>G	Asp229Gly
Moderate	missense_variant	PITG_07534	conserved hypothetical protein	YES	Yes	NA	NA	GSR	115G>A	Asp39Asn
Moderate	missense_variant	PITG_07539	conserved hypothetical protein	NO	No	NA	NA	GSR	340T>C	Phe114Leu
Moderate	missense_variant	PITG_07541	predicted protein	NO	No	NA	NA	InBtw	306C>A	Phe102Leu
Moderate	missense_variant	PITG_07715	ATP-binding Cassette (ABC) Superfamily	NO	No	NA	NA	GSR	221G>A	Arg74Lys
Moderate	missense_variant	PITG_07715	ATP-binding Cassette (ABC) Superfamily	NO	No	NA	NA	GSR	442G>A	Glu148Lys
Moderate	missense_variant	PITG_07778	hypothetical protein	NO	Yes	NA	NA	GSR	2034T>G	Asp678Glu
Moderate	missense_variant	PITG_07814	conserved hypothetical protein	NO	Yes	NA	NA	GDR	10859C>T	Ser3620Leu
Moderate	missense_variant	PITG_07822	hypothetical protein	NO	No	NA	NA	GDR	1334C>T	Ser445Leu
Moderate	missense_variant	PITG_07822	hypothetical protein	NO	No	NA	NA	GDR	4469G>C	Arg1490Pro
Moderate	missense_variant	PITG_07831	conserved hypothetical protein	NO	Yes	NA	NA	InBtw	415A>C	Met139Leu
Moderate	missense_variant	PITG_07846	glycylpeptide N-tetradecanoyltransferase 2	NO	Yes	NA	NA	InBtw	1198A>G	Met400Val
Moderate	missense_variant	PITG_07852	conserved hypothetical protein	NO	Yes	NA	NA	GDR	433A>G	Lys145Glu
Moderate	missense_variant	PITG_07852	conserved hypothetical protein	NO	Yes	NA	NA	GDR	589T>A	Ser197Thr
Moderate	missense_variant	PITG_07853	hypothetical protein	NO	Yes	NA	NA	GDR	1556T>G	Val519Gly
Moderate	missense_variant	PITG_07853	hypothetical protein	NO	Yes	NA	NA	GDR	257C>A	Thr86Lys
Moderate	missense_variant	PITG_07854	F-box protein, putative	NO	Yes	NA	NA	GDR	799T>G	Ser267Ala
Moderate	missense_variant	PITG_07854	F-box protein, putative	NO	Yes	NA	NA	GDR	856C>A	Gln286Lys
Moderate	missense_variant	PITG_07854	F-box protein, putative	NO	Yes	NA	NA	GDR	1370T>G	Leu457Trp
Moderate	missense_variant	PITG_07854	F-box protein, putative	NO	Yes	NA	NA	GDR	1496G>A	Arg499His
Moderate	missense_variant	PITG_07854	F-box protein, putative	NO	Yes	NA	NA	GDR	1690A>T	Ile564Phe
Moderate	missense_variant	PITG_07855	Drug/Metabolite Transporter (DMT) Superfamily	NO	Yes	NA	NA	GDR	221C>T	Ser74Phe
Moderate	missense_variant	PITG_07865	conserved hypothetical protein	NO	Yes	NA	NA	InBtw	1207G>C	Ala403Pro
Moderate	missense_variant	PITG_07904	conserved hypothetical protein	NO	Yes	NA	NA	GDR	424T>C	Ser142Pro
Moderate	missense_variant	PITG_07920	predicted protein	NO	No	NA	NA	GDR	137A>C	Lys46Thr
Moderate	missense_variant	PITG_07985	cleavage induced conserved hypothetical protein (PITT_07985)	NO	No	NA	NA	GSR	2539A>G	Lys847Glu
Moderate	missense_variant	PITG_08000	glycoside hydrolase, putative	NO	No	NA	NA	GDR	286A>G	Lys96Glu
Moderate	missense_variant	PITG_08005	hypothetical protein	NO	No	NA	NA	GDR	930G>T	Lys310Asn
Moderate	missense_variant	PITG_08009	conserved hypothetical protein	NO	Yes	NA	NA	InBtw	16C>A	Pro6Thr
Moderate	missense_variant	PITG_08009	conserved hypothetical protein	NO	Yes	NA	NA	InBtw	15A>C	Arg5Ser
Moderate	missense_variant	PITG_08031	hypothetical protein	NO	Yes	NA	NA	InBtw	5431T>G	Phe1811Val
Moderate	missense_variant	PITG_08032	P-type ATPase (P-ATPase) Superfamily	NO	Yes	NA	NA	InBtw	2429T>A	Phe810Tyr
Moderate	missense_variant	PITG_08044	hypothetical protein	NO	No	NA	NA	GDR	898G>A	Val300Ile
Moderate	missense_variant	PITG_08056	carbohydrate esterase, putative	NO	No	NA	NA	GSR	303A>T	Glu101Asp
Moderate	missense_variant	PITG_08071	predicted protein	NO	No	NA	NA	GSR	211T>A	Phe71Ile
Moderate	missense_variant	PITG_08071	predicted protein	NO	No	NA	NA	GSR	158A>C	Lys53Thr
Moderate	missense_variant	PITG_08071	predicted protein	NO	No	NA	NA	GSR	82T>C	Cys28Arg
Moderate	missense_variant	PITG_08139	conserved hypothetical protein	NO	Yes	NA	NA	GDR	2525G>A	Arg842Gln
Moderate	missense_variant	PITG_08145	hypothetical protein	NO	Yes	NA	NA	InBtw	1781A>G	Asn594Ser
Moderate	missense_variant	PITG_08155	predicted protein	NO	No	NA	NA	GDR	107A>G	His36Arg
Moderate	missense_variant	PITG_08183	hypothetical protein	NO	Yes	NA	NA	InBtw	584G>A	Gly195Asp
Moderate	missense_variant	PITG_08183	hypothetical protein	NO	Yes	NA	NA	InBtw	530G>A	Gly177Glu
Moderate	missense_variant	PITG_08183	hypothetical protein	NO	Yes	NA	NA	InBtw	233A>G	Lys78Arg
Moderate	missense_variant	PITG_08189	hypothetical protein	NO	Yes	NA	NA	GDR	257G>C	Gly86Ala
Moderate	missense_variant	PITG_08195	hypothetical protein	NO	No	NA	NA	GSR	839T>C	Leu280Pro
Moderate	missense_variant	PITG_08199	conserved hypothetical protein	NO	Yes	NA	NA	InBtw	502C>T	Pro168Ser
Moderate	missense_variant	PITG_08199	conserved hypothetical protein	NO	Yes	NA	NA	InBtw	500G>T	Gly167Val
Moderate	missense_variant	PITG_08207	hypothetical protein	NO	Yes	NA	NA	InBtw	2119C>G	Leu707Val
Moderate	missense_variant	PITG_08207	hypothetical protein	NO	Yes	NA	NA	InBtw	2093A>G	Glu698Gly
Moderate	missense_variant	PITG_08216	conserved hypothetical protein	NO	Yes	NA	NA	InBtw	757C>T	Leu253Phe
Moderate	missense_variant	PITG_08316	DEAD/DEAH box RNA helicase, putative	NO	Yes	NA	NA	InBtw	1508A>G	Gln503Arg
Moderate	missense_variant	PITG_08316	DEAD/DEAH box RNA helicase, putative	NO	Yes	NA	NA	InBtw	1509A>T	Gln503His
Moderate	missense_variant	PITG_08316	DEAD/DEAH box RNA helicase, putative	NO	Yes	NA	NA	InBtw	2136G>C	Glu712Asp
Moderate	missense_variant	PITG_08316	DEAD/DEAH box RNA helicase, putative	NO	Yes	NA	NA	InBtw	2422C>A	Pro808Thr
Moderate	missense_variant	PITG_08334	predicted protein	NO	No	NA	NA	GDR	602A>G	Glu201Gly
Moderate	missense_variant	PITG_08336	hypothetical protein similar to glycoprotein elicitor precursor	NO	No	NA	NA	GDR	113A>G	Asn38Ser
Moderate	missense_variant	PITG_08358	protein kinase	NO	Yes	NA	NA	InBtw	2355G>T	Gln785His
Moderate	missense_variant	PITG_08358	protein kinase	NO	Yes	NA	NA	InBtw	2240T>C	Val747Ala
Moderate	missense_variant	PITG_08358	protein kinase	NO	Yes	NA	NA	InBtw	1352G>A	Ser451Asn
Moderate	missense_variant	PITG_08358	protein kinase	NO	Yes	NA	NA	InBtw	1349C>T	Thr450Met
Moderate	missense_variant	PITG_08358	protein kinase	NO	Yes	NA	NA	InBtw	224G>A	Arg75Lys
Moderate	missense_variant	PITG_08359	hypothetical protein	NO	No	NA	NA	GSR	223T>G	Tyr75Asp
Moderate	missense_variant	PITG_08397	predicted protein	NO	No	NA	NA	GDR	1769G>A	Ser590Asn
Moderate	missense_variant	PITG_08397	predicted protein	NO	No	NA	NA	GDR	1738G>A	Val580Ile
Moderate	missense_variant	PITG_08420	metalloprotease family M76, putative	NO	Yes	NA	NA	GDR	142G>A	Asp48Asn
Moderate	missense_variant	PITG_08477	predicted protein	NO	No	NA	NA	GDR	80T>C	Val27Ala
Moderate	missense_variant	PITG_08480	ubiquitin, putative	NO	No	NA	NA	InBtw	758C>A	Pro253Gln
Moderate	missense_variant	PITG_08481	conserved hypothetical protein	NO	Yes	NA	NA	GDR	229T>C	Ser77Pro
Moderate	missense_variant	PITG_08502	predicted protein	NO	No	NA	NA	InBtw	419C>T	Pro140Leu
Moderate	missense_variant	PITG_08505	predicted protein	NO	No	NA	NA	InBtw	490A>G	Thr164Ala
Moderate	missense_variant	PITG_08506	predicted protein	NO	No	NA	NA	InBtw	345T>A	Asn115Lys
Moderate	missense_variant	PITG_08506	predicted protein	NO	No	NA	NA	InBtw	335A>T	His112Leu
Moderate	missense_variant	PITG_08529	conserved hypothetical protein	NO	Yes	NA	NA	GDR	203T>A	Met68Lys
Moderate	missense_variant	PITG_08530	hypothetical protein	NO	Yes	NA	NA	GDR	1369C>T	Pro457Ser
Moderate	missense_variant	PITG_08558	polysaccharide lyase, putative	NO	No	NA	NA	InBtw	1762T>C	Ser588Pro
Moderate	missense_variant	PITG_08574	predicted protein	NO	No	NA	NA	GDR	1400T>C	Val467Ala
Moderate	missense_variant	PITG_08578	Mitochondrial Carrier (MC) Family	NO	Yes	NA	NA	InBtw	871C>T	Leu291Phe
Moderate	missense_variant	PITG_08593	predicted protein	NO	Yes	NA	NA	GDR	515C>T	Ala172Val
Moderate	missense_variant	PITG_08607	hypothetical protein	NO	No	NA	NA	GDR	33G>T	Glu11Asp
Moderate	missense_variant	PITG_08607	hypothetical protein	NO	No	NA	NA	GDR	46T>G	Ser16Ala
Moderate	missense_variant	PITG_08626	hypothetical protein (PI_T30-4T80)	NO	No	NA	NA	InBtw	287C>T	Ala96Val
Moderate	missense_variant	PITG_08626	hypothetical protein (PI_T30-4T80)	NO	No	NA	NA	InBtw	976T>C	Trp326Arg
Moderate	missense_variant	PITG_08628	conserved hypothetical protein	NO	Yes	NA	NA	GDR	10G>A	Glu4Lys
Moderate	missense_variant	PITG_08765	hypothetical protein similar to salt tolerance protein 4	NO	Yes	NA	NA	GDR	94C>T	Arg32Cys
Moderate	missense_variant	PITG_08785	hypothetical protein	NO	No	NA	NA	InBtw	1276A>G	Lys426Glu
Moderate	missense_variant	PITG_08804	metalloprotease family M01, putative	NO	Yes	NA	NA	GDR	2233G>T	Ala745Ser
Moderate	missense_variant	PITG_08804	metalloprotease family M01, putative	NO	Yes	NA	NA	GDR	2207T>C	Val736Ala
Moderate	missense_variant	PITG_08804	metalloprotease family M01, putative	NO	Yes	NA	NA	GDR	119T>C	Val40Ala
Moderate	missense_variant	PITG_08805	predicted protein	NO	No	NA	NA	GDR	161A>G	Glu54Gly
Moderate	missense_variant	PITG_08822	hypothetical protein	NO	Yes	NA	NA	GSR	365G>T	Ser122Ile
Moderate	missense_variant	PITG_08833	hypothetical protein	NO	Yes	NA	NA	GDR	545T>A	Val182Glu
Moderate	missense_variant	PITG_08836	predicted protein	NO	No	NA	NA	InBtw	40G>A	Asp14Asn
Moderate	missense_variant	PITG_08847	hypothetical protein	NO	No	NA	NA	InBtw	550G>A	Ala184Thr
Moderate	missense_variant	PITG_08851	conserved hypothetical protein	NO	Yes	NA	NA	InBtw	946A>G	Thr316Ala
Moderate	missense_variant	PITG_08910	carbohydrate esterase, putative	NO	No	NA	NA	GSR	227G>A	Cys76Tyr
Moderate	missense_variant	PITG_08960	conserved hypothetical protein	NO	Yes	NA	NA	InBtw	565G>T	Ala189Ser
Moderate	missense_variant	PITG_08963	predicted protein	NO	No	NA	NA	GSR	481C>T	Pro161Ser
Moderate	missense_variant	PITG_08973	ABC transporter-MRP	NO	No	NA	NA	GDR	1931A>G	Asp644Gly
Moderate	missense_variant	PITG_09070	predicted protein	NO	No	NA	NA	InBtw	547G>A	Glu183Lys
Moderate	missense_variant	PITG_09091	Major Intrinsic Protein (MIP) Family	NO	No	NA	NA	GDR	26G>A	Gly9Asp
Moderate	missense_variant	PITG_09203	Major Intrinsic Protein (MIP) Family	NO	No	NA	NA	InBtw	263C>T	Pro88Leu
Moderate	missense_variant	PITG_09208	Major Intrinsic Protein (MIP) Family	NO	Yes	NA	NA	InBtw	28C>T	Arg10Cys
Moderate	missense_variant	PITG_09229	ATP-binding Cassette (ABC) Superfamily	NO	No	NA	NA	GSR	1286C>T	Thr429Ile
Moderate	missense_variant	PITG_09234	conserved hypothetical protein	NO	Yes	NA	NA	GSR	794G>A	Arg265Lys
Moderate	missense_variant	PITG_09260	conserved hypothetical protein	NO	Yes	NA	NA	InBtw	3527A>G	Glu1176Gly
Moderate	missense_variant	PITG_09260	conserved hypothetical protein	NO	Yes	NA	NA	InBtw	3743C>T	Ser1248Leu
Moderate	missense_variant	PITG_09261	Equilibrative Nucleoside Transporter (ENT) Family	NO	Yes	NA	NA	GDR	940A>G	Ser314Gly
Moderate	missense_variant	PITG_09277	hypothetical protein	NO	No	NA	NA	InBtw	704A>G	Glu235Gly
Moderate	missense_variant	PITG_09281	conserved hypothetical protein	NO	Yes	NA	NA	InBtw	1052T>C	Met351Thr
Moderate	missense_variant	PITG_09285	conserved hypothetical protein	NO	Yes	NA	NA	GDR	673T>A	Ser225Thr
Moderate	missense_variant	PITG_09285	conserved hypothetical protein	NO	Yes	NA	NA	GDR	443A>G	Asp148Gly
Moderate	missense_variant	PITG_09285	conserved hypothetical protein	NO	Yes	NA	NA	GDR	284C>T	Ala95Val
Moderate	missense_variant	PITG_09286	predicted protein	NO	Yes	NA	NA	GDR	253A>G	Thr85Ala
Moderate	missense_variant	PITG_09288	conserved hypothetical protein	NO	Yes	NA	NA	GDR	5513T>C	Val1838Ala
Moderate	missense_variant	PITG_09288	conserved hypothetical protein	NO	Yes	NA	NA	GDR	3139T>G	Leu1047Val
Moderate	missense_variant	PITG_09290	hypothetical protein	NO	Yes	NA	NA	GDR	229A>G	Thr77Ala
Moderate	missense_variant	PITG_09292	Dicer-like 1 (DCL1)	NO	Yes	NA	NA	GDR	2147C>T	Ser716Leu
Moderate	missense_variant	PITG_09296	putative sterol glycosyl transferase	NO	No	NA	NA	InBtw	580T>C	Phe194Leu
Moderate	missense_variant	PITG_09313	predicted protein	NO	Yes	NA	NA	GDR	482G>C	Cys161Ser
Moderate	missense_variant	PITG_09318	hypothetical protein	NO	No	NA	NA	GSR	55G>A	Glu19Lys
Moderate	missense_variant	PITG_09330	predicted protein	NO	No	NA	NA	GDR	386T>G	Phe129Cys
Moderate	missense_variant	PITG_09331	predicted protein	NO	No	NA	NA	GDR	243G>T	Glu81Asp
Moderate	missense_variant	PITG_09332	predicted protein	NO	No	NA	NA	GDR	250T>C	Phe84Leu
Moderate	missense_variant	PITG_09348	hypothetical protein similar to PKCq-interacting protein PICOT	NO	Yes	NA	NA	InBtw	1231G>A	Glu411Lys
Moderate	missense_variant	PITG_09362	hypothetical protein	NO	No	NA	NA	InBtw	946T>C	Cys316Arg
Moderate	missense_variant	PITG_09365	predicted protein	NO	No	NA	NA	GDR	339C>G	Asn113Lys
Moderate	missense_variant	PITG_09368	predicted protein	NO	No	NA	NA	GSR	218A>G	Gln73Arg
Moderate	missense_variant	PITG_09438	hypothetical protein	NO	Yes	NA	NA	GDR	160A>G	Asn54Asp
Moderate	missense_variant	PITG_09447	conserved hypothetical protein	NO	Yes	NA	NA	GDR	1678G>A	Glu560Lys
Moderate	missense_variant	PITG_09469	arabinan endo-1,5-alpha-L-arabinosidase A precursor	NO	No	NA	NA	GSR	223T>C	Phe75Leu
Moderate	missense_variant	PITG_09469	arabinan endo-1,5-alpha-L-arabinosidase A precursor	NO	No	NA	NA	GSR	263G>T	Gly88Val
Moderate	missense_variant	PITG_09470	arabinan endo-1,5-alpha-L-arabinosidase A precursor	YES	No	NA	NA	GSR	499G>C	Asp167His
Moderate	missense_variant	PITG_09476	arabinan endo-1,5-alpha-L-arabinosidase A precursor	NO	No	NA	NA	GDR	617C>G	Ala206Gly
Moderate	missense_variant	PITG_09548	hypothetical protein similar to syntaxin 5	NO	Yes	NA	NA	InBtw	112G>A	Ala38Thr
Moderate	missense_variant	PITG_09557	conserved hypothetical protein	YES	No	NA	NA	InBtw	250G>A	Val84Ile
Moderate	missense_variant	PITG_09664	protein kinase	NO	Yes	NA	NA	GDR	121C>G	Pro41Ala
Moderate	missense_variant	PITG_09672	conserved hypothetical protein	NO	No	NA	NA	InBtw	388C>G	Leu130Val
Moderate	missense_variant	PITG_09674	conserved hypothetical protein	NO	No	NA	NA	InBtw	221A>T	Tyr74Phe
Moderate	missense_variant	PITG_09699	hypothetical protein	NO	Yes	NA	NA	GDR	273T>G	Asp91Glu
Moderate	missense_variant	PITG_09777	predicted protein	NO	No	NA	NA	InBtw	872A>G	His291Arg
Moderate	missense_variant	PITG_09777	predicted protein	NO	No	NA	NA	InBtw	697A>C	Asn233His
Moderate	missense_variant	PITG_09777	predicted protein	NO	No	NA	NA	InBtw	668G>A	Arg223Gln
Moderate	missense_variant	PITG_09785	conserved hypothetical protein	NO	Yes	NA	NA	InBtw	1379T>C	Leu460Ser
Moderate	missense_variant	PITG_09787	conserved hypothetical protein	NO	No	NA	NA	InBtw	496T>G	Tyr166Asp
Moderate	missense_variant	PITG_09787	conserved hypothetical protein	NO	No	NA	NA	InBtw	491T>C	Val164Ala
Moderate	missense_variant	PITG_09788	hypothetical protein	NO	No	NA	NA	GSR	844G>A	Asp282Asn
Moderate	missense_variant	PITG_09834	predicted protein	NO	Yes	NA	NA	GDR	1222A>G	Lys408Glu
Moderate	missense_variant	PITG_09834	predicted protein	NO	Yes	NA	NA	GDR	1244C>T	Ala415Val
Moderate	missense_variant	PITG_09862	conserved hypothetical protein	NO	Yes	NA	NA	InBtw	31G>A	Val11Ile
Moderate	missense_variant	PITG_09862	conserved hypothetical protein	NO	Yes	NA	NA	InBtw	1561T>A	Phe521Ile
Moderate	missense_variant	PITG_09877	predicted protein	NO	Yes	NA	NA	GDR	556G>C	Asp186His
Moderate	missense_variant	PITG_09878	predicted protein	NO	Yes	NA	NA	GDR	212A>G	Glu71Gly
Moderate	missense_variant	PITG_09880	hypothetical protein	NO	Yes	NA	NA	InBtw	341C>T	Ala114Val
Moderate	missense_variant	PITG_09880	hypothetical protein	NO	Yes	NA	NA	InBtw	499T>G	Phe167Val
Moderate	missense_variant	PITG_09926	conserved hypothetical protein	NO	Yes	NA	NA	InBtw	1693A>T	Thr565Ser
Moderate	missense_variant	PITG_09980	predicted protein	NO	No	NA	NA	GDR	544G>A	Ala182Thr
Moderate	missense_variant	PITG_09986	hypothetical protein	NO	Yes	NA	NA	GDR	1211A>G	Gln404Arg
Moderate	missense_variant	PITG_10011	conserved hypothetical protein	NO	Yes	NA	NA	GDR	1018A>G	Thr340Ala
Moderate	missense_variant	PITG_10013	predicted protein	NO	No	NA	NA	GDR	213G>T	Glu71Asp
Moderate	missense_variant	PITG_10025	predicted protein	NO	No	NA	NA	InBtw	71C>G	Pro24Arg
Moderate	missense_variant	PITG_10027	glycoside hydrolase, putative	NO	No	NA	NA	GDR	35C>T	Ala12Val
Moderate	missense_variant	PITG_10028	glycoside hydrolase, putative	NO	Yes	NA	NA	GDR	298G>A	Ala100Thr
Moderate	missense_variant	PITG_10035	SCP-like extracellular protein	YES	Yes	NA	NA	GDR	67A>C	Ile23Leu
Moderate	missense_variant	PITG_10036	SCP-like extracellular protein	YES	No	NA	NA	GDR	349A>G	Thr117Ala
Moderate	missense_variant	PITG_10060	hypothetical protein	NO	Yes	NA	NA	GDR	241G>A	Val81Ile
Moderate	missense_variant	PITG_10067	predicted protein	NO	Yes	NA	NA	InBtw	473A>C	Lys158Thr
Moderate	missense_variant	PITG_10082	conserved hypothetical protein	NO	No	NA	NA	InBtw	857C>T	Thr286Ile
Moderate	missense_variant	PITG_10083	conserved hypothetical protein	NO	Yes	NA	NA	InBtw	5074G>A	Ala1692Thr
Moderate	missense_variant	PITG_10105	hypothetical protein	NO	No	NA	NA	GDR	2180A>G	His727Arg
Moderate	missense_variant	PITG_10106	ATP-binding Cassette (ABC) Superfamily	NO	No	NA	NA	GDR	386T>C	Val129Ala
Moderate	missense_variant	PITG_10106	ATP-binding Cassette (ABC) Superfamily	NO	No	NA	NA	GDR	929A>G	Gln310Arg
Moderate	missense_variant	PITG_10121	hypothetical protein	no	No	NA	NA	GDR	613A>G	Thr205Ala
Moderate	missense_variant	PITG_10124	Drug/Metabolite Transporter (DMT) Superfamily	NO	Yes	NA	NA	InBtw	313G>A	Ala105Thr
Moderate	missense_variant	PITG_10124	Drug/Metabolite Transporter (DMT) Superfamily	NO	Yes	NA	NA	InBtw	772C>A	Leu258Ile
Moderate	missense_variant	PITG_10164	conserved hypothetical protein	NO	Yes	NA	NA	GDR	46G>A	Gly16Ser
Moderate	missense_variant	PITG_10165	hypothetical protein	NO	Yes	NA	NA	GDR	1052T>C	Ile351Thr
Moderate	missense_variant	PITG_10165	hypothetical protein	NO	Yes	NA	NA	GDR	1519A>G	Ile507Val
Moderate	missense_variant	PITG_10167	hypothetical protein	NO	Yes	NA	NA	GDR	1223A>T	Lys408Met
Moderate	missense_variant	PITG_10186	conserved hypothetical protein	NO	Yes	NA	NA	InBtw	976T>C	Ser326Pro
Moderate	missense_variant	PITG_10186	conserved hypothetical protein	NO	Yes	NA	NA	InBtw	2014A>C	Asn672His
Moderate	missense_variant	PITG_10191	hypothetical protein	NO	Yes	NA	NA	InBtw	1045T>C	Tyr349His
Moderate	missense_variant	PITG_10192	protein kinase	NO	Yes	NA	NA	GDR	740C>G	Ser247Cys
Moderate	missense_variant	PITG_10223	ATP-binding Cassette (ABC) Superfamily	NO	No	NA	NA	Not	233A>T	Asp78Val
Moderate	missense_variant	PITG_10240	hypothetical protein similar to pirin	NO	Yes	NA	NA	GSR	647C>A	Thr216Asn
Moderate	missense_variant	PITG_10250	hypothetical protein	NO	No	NA	NA	GDR	1429G>A	Gly477Arg
Moderate	missense_variant	PITG_10271	hypothetical protein	NO	No	NA	NA	GDR	286G>T	Val96Leu
Moderate	missense_variant	PITG_10271	hypothetical protein	NO	No	NA	NA	GDR	262G>A	Val88Ile
Moderate	missense_variant	PITG_10388	predicted protein	NO	Yes	NA	NA	InBtw	1547T>C	Val516Ala
Moderate	missense_variant	PITG_10398	predicted protein	NO	Yes	NA	NA	InBtw	674A>T	Glu225Val
Moderate	missense_variant	PITG_10401	conserved hypothetical protein	NO	No	NA	NA	GDR	1322C>A	Pro441Gln
Moderate	missense_variant	PITG_10416	carbohydrate-binding protein, putative	NO	Yes	NA	NA	GDR	819G>T	Glu273Asp
Moderate	missense_variant	PITG_10455	hypothetical protein (PITT_10455)	NO	Yes	NA	NA	InBtw	2042C>T	Ala681Val
Moderate	missense_variant	PITG_10457	RNA-dependent RNA Polymerase1 (RDR1)	NO	Yes	NA	NA	InBtw	1622C>G	Ala541Gly
Moderate	missense_variant	PITG_10461	conserved hypothetical protein	NO	Yes	NA	NA	InBtw	947C>A	Thr316Lys
Moderate	missense_variant	PITG_10461	conserved hypothetical protein	NO	Yes	NA	NA	InBtw	964T>A	Phe322Ile
Moderate	missense_variant	PITG_10475	predicted protein	NO	No	NA	NA	InBtw	542C>T	Ser181Leu
Moderate	missense_variant	PITG_10514	conserved hypothetical protein	NO	Yes	NA	NA	GSR	843T>A	Asp281Glu
Moderate	missense_variant	PITG_10522	hypothetical protein	NO	No	NA	NA	GSR	683T>C	Leu228Pro
Moderate	missense_variant	PITG_10522	hypothetical protein	NO	No	NA	NA	GSR	698T>C	Val233Ala
Moderate	missense_variant	PITG_10524	aspartyl protease family A01A, putative	NO	Yes	NA	NA	InBtw	108T>G	Asp36Glu
Moderate	missense_variant	PITG_10531	predicted protein	NO	Yes	NA	NA	GDR	160G>A	Gly54Ser
Moderate	missense_variant	PITG_10534	hypothetical protein	NO	Yes	NA	NA	GDR	1334T>G	Val445Gly
Moderate	missense_variant	PITG_10534	hypothetical protein	NO	Yes	NA	NA	GDR	947T>C	Val316Ala
Moderate	missense_variant	PITG_10645	protein kinase	NO	Yes	NA	NA	GSR	344G>C	Ser115Thr
Moderate	missense_variant	PITG_10648	conserved hypothetical protein	NO	Yes	NA	NA	InBtw	578A>T	Tyr193Phe
Moderate	missense_variant	PITG_10648	conserved hypothetical protein	NO	Yes	NA	NA	InBtw	1653G>C	Leu551Phe
Moderate	missense_variant	PITG_10652	conserved hypothetical protein	NO	No	NA	NA	InBtw	214T>G	Ser72Ala
Moderate	missense_variant	PITG_10652	conserved hypothetical protein	NO	No	NA	NA	InBtw	274T>A	Ser92Thr
Moderate	missense_variant	PITG_10652	conserved hypothetical protein	NO	No	NA	NA	InBtw	331A>G	Asn111Asp
Moderate	missense_variant	PITG_10652	conserved hypothetical protein	NO	No	NA	NA	InBtw	824G>A	Ser275Asn
Moderate	missense_variant	PITG_10656	conserved hypothetical protein	NO	No	NA	NA	GDR	921A>T	Arg307Ser
Moderate	missense_variant	PITG_10656	conserved hypothetical protein	NO	No	NA	NA	GDR	920G>C	Arg307Thr
Moderate	missense_variant	PITG_10656	conserved hypothetical protein	NO	No	NA	NA	GDR	734C>T	Thr245Ile
Moderate	missense_variant	PITG_10656	conserved hypothetical protein	NO	No	NA	NA	GDR	677G>C	Arg226Pro
Moderate	missense_variant	PITG_10656	conserved hypothetical protein	NO	No	NA	NA	GDR	335C>T	Thr112Met
Moderate	missense_variant	PITG_10657	conserved hypothetical protein	NO	Yes	NA	NA	InBtw	1721T>A	Met574Lys
Moderate	missense_variant	PITG_10657	conserved hypothetical protein	NO	Yes	NA	NA	InBtw	1052C>T	Pro351Leu
Moderate	missense_variant	PITG_10659	hypothetical protein	NO	Yes	NA	NA	InBtw	140T>C	Phe47Ser
Moderate	missense_variant	PITG_10663	Multidrug/Oligosaccharidyl-lipid/Polysaccharide (MOP) Flippase Superfamily	NO	Yes	NA	NA	InBtw	580A>G	Met194Val
Moderate	missense_variant	PITG_10666	predicted protein	NO	No	NA	NA	GDR	229C>A	Pro77Thr
Moderate	missense_variant	PITG_10667	conserved hypothetical protein	NO	No	NA	NA	GDR	1802C>T	Pro601Leu
Moderate	missense_variant	PITG_10667	conserved hypothetical protein	NO	No	NA	NA	GDR	1861T>A	Leu621Met
Moderate	missense_variant	PITG_10668	conserved hypothetical protein	NO	No	NA	NA	InBtw	1993C>T	Pro665Ser
Moderate	missense_variant	PITG_10671	hypothetical protein	NO	No	NA	NA	InBtw	908G>C	Ser303Thr
Moderate	missense_variant	PITG_10671	hypothetical protein	NO	No	NA	NA	InBtw	826G>A	Asp276Asn
Moderate	missense_variant	PITG_10674	CorA Metal Ion Transporter (MIT) Family	NO	Yes	NA	NA	GSR	1568A>C	His523Pro
Moderate	missense_variant	PITG_10674	CorA Metal Ion Transporter (MIT) Family	NO	Yes	NA	NA	GSR	152T>C	Val51Ala
Moderate	missense_variant	PITG_10678	hypothetical protein	NO	Yes	NA	NA	InBtw	335T>C	Leu112Ser
Moderate	missense_variant	PITG_10678	hypothetical protein	NO	Yes	NA	NA	InBtw	52C>A	His18Asn
Moderate	missense_variant	PITG_10679	predicted protein	NO	No	NA	NA	GDR	652C>T	Arg218Cys
Moderate	missense_variant	PITG_10683	predicted protein	NO	Yes	NA	NA	GSR	500T>C	Ile167Thr
Moderate	missense_variant	PITG_10683	predicted protein	NO	Yes	NA	NA	GSR	478T>C	Phe160Leu
Moderate	missense_variant	PITG_10683	predicted protein	NO	Yes	NA	NA	GSR	392C>T	Ser131Leu
Moderate	missense_variant	PITG_10686	hypothetical protein	NO	Yes	NA	NA	InBtw	638T>C	Val213Ala
Moderate	missense_variant	PITG_10686	hypothetical protein	NO	Yes	NA	NA	InBtw	359A>G	Asn120Ser
Moderate	missense_variant	PITG_10686	hypothetical protein	NO	Yes	NA	NA	InBtw	289C>T	His97Tyr
Moderate	missense_variant	PITG_10686	hypothetical protein	NO	Yes	NA	NA	InBtw	119G>C	Gly40Ala
Moderate	missense_variant	PITG_10688	hypothetical protein	NO	Yes	NA	NA	InBtw	511A>G	Met171Val
Moderate	missense_variant	PITG_10688	hypothetical protein	NO	Yes	NA	NA	InBtw	722C>A	Ala241Glu
Moderate	missense_variant	PITG_10689	predicted protein	NO	Yes	NA	NA	GDR	183T>A	Asp61Glu
Moderate	missense_variant	PITG_10689	predicted protein	NO	Yes	NA	NA	GDR	185T>C	Leu62Ser
Moderate	missense_variant	PITG_10689	predicted protein	NO	Yes	NA	NA	GDR	211G>T	Val71Phe
Moderate	missense_variant	PITG_10689	predicted protein	NO	Yes	NA	NA	GDR	961A>G	Ser321Gly
Moderate	missense_variant	PITG_10690	hypothetical protein	NO	Yes	NA	NA	InBtw	1032T>A	Asp344Glu
Moderate	missense_variant	PITG_10690	hypothetical protein	NO	Yes	NA	NA	InBtw	1031A>G	Asp344Gly
Moderate	missense_variant	PITG_10690	hypothetical protein	NO	Yes	NA	NA	InBtw	944A>G	Lys315Arg
Moderate	missense_variant	PITG_10690	hypothetical protein	NO	Yes	NA	NA	InBtw	923T>A	Phe308Tyr
Moderate	missense_variant	PITG_10690	hypothetical protein	NO	Yes	NA	NA	InBtw	839C>T	Ala280Val
Moderate	missense_variant	PITG_10690	hypothetical protein	NO	Yes	NA	NA	InBtw	503C>A	Ala168Asp
Moderate	missense_variant	PITG_10705	conserved hypothetical protein	NO	Yes	NA	NA	GDR	589A>C	Ile197Leu
Moderate	missense_variant	PITG_10724	conserved hypothetical protein	NO	No	NA	NA	GDR	1205A>C	Asp402Ala
Moderate	missense_variant	PITG_10724	conserved hypothetical protein	NO	No	NA	NA	GDR	3881T>C	Val1294Ala
Moderate	missense_variant	PITG_10724	conserved hypothetical protein	NO	No	NA	NA	GDR	5645A>G	Glu1882Gly
Moderate	missense_variant	PITG_10724	conserved hypothetical protein	NO	No	NA	NA	GDR	5932G>A	Val1978Met
Moderate	missense_variant	PITG_10728	conserved hypothetical protein	NO	No	NA	NA	InBtw	1132A>G	Arg378Gly
Moderate	missense_variant	PITG_10729	hypothetical protein	NO	Yes	NA	NA	InBtw	3760G>A	Val1254Ile
Moderate	missense_variant	PITG_10729	hypothetical protein	NO	Yes	NA	NA	InBtw	4711A>T	Thr1571Ser
Moderate	missense_variant	PITG_10729	hypothetical protein	NO	Yes	NA	NA	InBtw	4726A>G	Thr1576Ala
Moderate	missense_variant	PITG_10729	hypothetical protein	NO	Yes	NA	NA	InBtw	4789C>T	Arg1597Trp
Moderate	missense_variant	PITG_10729	hypothetical protein	NO	Yes	NA	NA	InBtw	4970G>A	Ser1657Asn
Moderate	missense_variant	PITG_10729	hypothetical protein	NO	Yes	NA	NA	InBtw	5033G>A	Arg1678Lys
Moderate	missense_variant	PITG_10729	hypothetical protein	NO	Yes	NA	NA	InBtw	5810A>G	Asn1937Ser
Moderate	missense_variant	PITG_10729	hypothetical protein	NO	Yes	NA	NA	InBtw	6028C>T	Pro2010Ser
Moderate	missense_variant	PITG_10729	hypothetical protein	NO	Yes	NA	NA	InBtw	6061G>A	Asp2021Asn
Moderate	missense_variant	PITG_10729	hypothetical protein	NO	Yes	NA	NA	InBtw	7450G>C	Glu2484Gln
Moderate	missense_variant	PITG_10734	Amino Acid-Polyamine-Organocation (APC) Family	NO	No	NA	NA	InBtw	1027C>G	Leu343Val
Moderate	missense_variant	PITG_10735	hypothetical protein	NO	Yes	NA	NA	GDR	146A>G	Lys49Arg
Moderate	missense_variant	PITG_10735	hypothetical protein	NO	Yes	NA	NA	GDR	143T>C	Val48Ala
Moderate	missense_variant	PITG_10760	conserved hypothetical protein	NO	No	NA	NA	GDR	979G>A	Val327Ile
Moderate	missense_variant	PITG_10760	conserved hypothetical protein	NO	No	NA	NA	GDR	1190T>G	Val397Gly
Moderate	missense_variant	PITG_10760	conserved hypothetical protein	NO	No	NA	NA	GDR	2396G>T	Ser799Ile
Moderate	missense_variant	PITG_10760	conserved hypothetical protein	NO	No	NA	NA	GDR	2878C>A	Leu960Met
Moderate	missense_variant	PITG_10760	conserved hypothetical protein	NO	No	NA	NA	GDR	3043G>T	Ala1015Ser
Moderate	missense_variant	PITG_10760	conserved hypothetical protein	NO	No	NA	NA	GDR	3091C>T	Leu1031Phe
Moderate	missense_variant	PITG_10774	hypothetical protein	NO	No	NA	NA	InBtw	337A>C	Lys113Gln
Moderate	missense_variant	PITG_10776	hypothetical protein	NO	No	NA	NA	GSR	289G>A	Glu97Lys
Moderate	missense_variant	PITG_10776	hypothetical protein	NO	No	NA	NA	GSR	335C>T	Pro112Leu
Moderate	missense_variant	PITG_10780	protein kinase	NO	Yes	NA	NA	GSR	697A>T	Ser233Cys
Moderate	missense_variant	PITG_10782	predicted protein	NO	No	NA	NA	GSR	37C>T	His13Tyr
Moderate	missense_variant	PITG_10782	predicted protein	NO	No	NA	NA	GSR	158G>T	Cys53Phe
Moderate	missense_variant	PITG_10782	predicted protein	NO	No	NA	NA	GSR	259T>G	Ser87Ala
Moderate	missense_variant	PITG_10782	predicted protein	NO	No	NA	NA	GSR	310T>C	Ser104Pro
Moderate	missense_variant	PITG_10782	predicted protein	NO	No	NA	NA	GSR	429T>G	Asn143Lys
Moderate	missense_variant	PITG_10782	predicted protein	NO	No	NA	NA	GSR	512A>C	Asp171Ala
Moderate	missense_variant	PITG_10782	predicted protein	NO	No	NA	NA	GSR	634A>C	Ser212Arg
Moderate	missense_variant	PITG_10785	hypothetical protein	NO	Yes	NA	NA	InBtw	716G>A	Ser239Asn
Moderate	missense_variant	PITG_10785	hypothetical protein	NO	Yes	NA	NA	InBtw	661C>A	His221Asn
Moderate	missense_variant	PITG_10785	hypothetical protein	NO	Yes	NA	NA	InBtw	469G>A	Glu157Lys
Moderate	missense_variant	PITG_10791	predicted protein	NO	No	NA	NA	InBtw	240A>T	Leu80Phe
Moderate	missense_variant	PITG_10791	predicted protein	NO	No	NA	NA	InBtw	352A>G	Thr118Ala
Moderate	missense_variant	PITG_10791	predicted protein	NO	No	NA	NA	InBtw	735T>A	His245Gln
Moderate	missense_variant	PITG_10792	conserved hypothetical protein	NO	Yes	NA	NA	GDR	392T>C	Val131Ala
Moderate	missense_variant	PITG_10792	conserved hypothetical protein	NO	Yes	NA	NA	GDR	1012T>C	Phe338Leu
Moderate	missense_variant	PITG_10792	conserved hypothetical protein	NO	Yes	NA	NA	GDR	1199A>C	Asn400Thr
Moderate	missense_variant	PITG_10794	conserved hypothetical protein	NO	Yes	NA	NA	GDR	1598C>T	Ser533Leu
Moderate	missense_variant	PITG_10795	hypothetical protein	NO	No	NA	NA	GDR	1063A>G	Thr355Ala
Moderate	missense_variant	PITG_10795	hypothetical protein	NO	No	NA	NA	GDR	1079C>T	Ala360Val
Moderate	missense_variant	PITG_10795	hypothetical protein	NO	No	NA	NA	GDR	1730T>C	Leu577Ser
Moderate	missense_variant	PITG_10797	predicted protein	NO	No	NA	NA	GDR	222T>G	Asn74Lys
Moderate	missense_variant	PITG_10798	hypothetical protein	NO	Yes	NA	NA	InBtw	775G>T	Gly259Trp
Moderate	missense_variant	PITG_10798	hypothetical protein	NO	Yes	NA	NA	InBtw	439A>G	Thr147Ala
Moderate	missense_variant	PITG_10813	conserved hypothetical protein	NO	No	NA	NA	GDR	644T>C	Leu215Ser
Moderate	missense_variant	PITG_10813	conserved hypothetical protein	NO	No	NA	NA	GDR	1391C>T	Ser464Leu
Moderate	missense_variant	PITG_10819	conserved hypothetical protein (PITT_10819)	NO	Yes	NA	NA	GSR	2980G>A	Glu994Lys
Moderate	missense_variant	PITG_10819	conserved hypothetical protein (PITT_10819)	NO	Yes	NA	NA	GSR	6934T>C	Cys2312Arg
Moderate	missense_variant	PITG_10819	conserved hypothetical protein (PITT_10819)	NO	Yes	NA	NA	GSR	12499C>T	Leu4167Phe
Moderate	missense_variant	PITG_10819	conserved hypothetical protein (PITT_10819)	NO	Yes	NA	NA	GSR	12863A>T	His4288Leu
Moderate	missense_variant	PITG_10819	conserved hypothetical protein (PITT_10819)	NO	Yes	NA	NA	GSR	16030G>A	Asp5344Asn
Moderate	missense_variant	PITG_10821	ubiquitin-specific protease, putative	NO	Yes	NA	NA	InBtw	1009A>G	Lys337Glu
Moderate	missense_variant	PITG_10821	ubiquitin-specific protease, putative	NO	Yes	NA	NA	InBtw	1080T>G	Ile360Met
Moderate	missense_variant	PITG_10827	conserved hypothetical protein	NO	Yes	NA	NA	InBtw	2159T>A	Met720Lys
Moderate	missense_variant	PITG_10828	hypothetical protein	NO	Yes	NA	NA	InBtw	612C>A	Asp204Glu
Moderate	missense_variant	PITG_10833	hypothetical protein	NO	No	NA	NA	GDR	416C>T	Thr139Ile
Moderate	missense_variant	PITG_10833	hypothetical protein	NO	No	NA	NA	GDR	437T>C	Leu146Ser
Moderate	missense_variant	PITG_10833	hypothetical protein	NO	No	NA	NA	GDR	444C>A	His148Gln
Moderate	missense_variant	PITG_10833	hypothetical protein	NO	No	NA	NA	GDR	605T>A	Leu202Gln
Moderate	missense_variant	PITG_10833	hypothetical protein	NO	No	NA	NA	GDR	611G>T	Arg204Met
Moderate	missense_variant	PITG_10833	hypothetical protein	NO	No	NA	NA	GDR	1139A>T	Glu380Val
Moderate	missense_variant	PITG_10834	Voltage-gated Ion Channel (VIC) Superfamily	NO	Yes	NA	NA	InBtw	10A>G	Ser4Gly
Moderate	missense_variant	PITG_10834	Voltage-gated Ion Channel (VIC) Superfamily	NO	Yes	NA	NA	InBtw	112T>A	Phe38Ile
Moderate	missense_variant	PITG_10834	Voltage-gated Ion Channel (VIC) Superfamily	NO	Yes	NA	NA	InBtw	175A>C	Asn59His
Moderate	missense_variant	PITG_10834	Voltage-gated Ion Channel (VIC) Superfamily	NO	Yes	NA	NA	InBtw	707C>T	Ala236Val
Moderate	missense_variant	PITG_10834	Voltage-gated Ion Channel (VIC) Superfamily	NO	Yes	NA	NA	InBtw	1681T>C	Ser561Pro
Moderate	missense_variant	PITG_10834	Voltage-gated Ion Channel (VIC) Superfamily	NO	Yes	NA	NA	InBtw	2738C>T	Ser913Leu
Moderate	missense_variant	PITG_10837	hypothetical protein	NO	Yes	NA	NA	GDR	156C>G	Phe52Leu
Moderate	missense_variant	PITG_10837	hypothetical protein	NO	Yes	NA	NA	GDR	199A>G	Thr67Ala
Moderate	missense_variant	PITG_10837	hypothetical protein	NO	Yes	NA	NA	GDR	347C>A	Ala116Glu
Moderate	missense_variant	PITG_10837	hypothetical protein	NO	Yes	NA	NA	GDR	2266G>A	Asp756Asn
Moderate	missense_variant	PITG_10844	predicted protein	NO	No	NA	NA	InBtw	1507G>T	Ala503Ser
Moderate	missense_variant	PITG_10844	predicted protein	NO	No	NA	NA	InBtw	1448C>A	Ala483Asp
Moderate	missense_variant	PITG_10844	predicted protein	NO	No	NA	NA	InBtw	1413G>C	Glu471Asp
Moderate	missense_variant	PITG_10844	predicted protein	NO	No	NA	NA	InBtw	1202T>A	Val401Glu
Moderate	missense_variant	PITG_10844	predicted protein	NO	No	NA	NA	InBtw	610T>A	Tyr204Asn
Moderate	missense_variant	PITG_10845	predicted protein	NO	Yes	NA	NA	GDR	1835G>A	Ser612Asn
Moderate	missense_variant	PITG_10845	predicted protein	NO	Yes	NA	NA	GDR	1816A>G	Ile606Val
Moderate	missense_variant	PITG_10845	predicted protein	NO	Yes	NA	NA	GDR	1750C>A	Gln584Lys
Moderate	missense_variant	PITG_10845	predicted protein	NO	Yes	NA	NA	GDR	1621A>G	Thr541Ala
Moderate	missense_variant	PITG_10846	glycoside hydrolase, putative	NO	Yes	NA	NA	GDR	2788C>T	Leu930Phe
Moderate	missense_variant	PITG_10847	protein kinase	NO	Yes	NA	NA	GDR	1064T>C	Phe355Ser
Moderate	missense_variant	PITG_10859	conserved hypothetical protein	NO	Yes	NA	NA	GDR	1213T>C	Phe405Leu
Moderate	missense_variant	PITG_10866	spermidine synthase 2	NO	Yes	NA	NA	InBtw	70C>T	Leu24Phe
Moderate	missense_variant	PITG_10892	hypothetical protein	NO	No	NA	NA	GDR	89G>A	Gly30Glu
Moderate	missense_variant	PITG_10933	conserved hypothetical protein	YES	No	NA	NA	InBtw	13C>T	Arg5Cys
Moderate	missense_variant	PITG_10934	conserved hypothetical protein	NO	Yes	NA	NA	GDR	13T>C	Cys5Arg
Moderate	missense_variant	PITG_10935	phosphatidylinositol kinase (PIK-I)	NO	Yes	NA	NA	GDR	545G>A	Ser182Asn
Moderate	missense_variant	PITG_10935	phosphatidylinositol kinase (PIK-I)	NO	Yes	NA	NA	GDR	578A>T	Glu193Val
Moderate	missense_variant	PITG_10945	conserved hypothetical protein	NO	No	NA	NA	InBtw	896A>T	Tyr299Phe
Moderate	missense_variant	PITG_10996	conserved hypothetical protein	NO	Yes	NA	NA	InBtw	312C>G	Asp104Glu
Moderate	missense_variant	PITG_11057	conserved hypothetical protein	NO	Yes	NA	NA	InBtw	663T>A	Phe221Leu
Moderate	missense_variant	PITG_11090	conserved hypothetical protein	NO	Yes	NA	NA	InBtw	418T>G	Ser140Ala
Moderate	missense_variant	PITG_11090	conserved hypothetical protein	NO	Yes	NA	NA	InBtw	410C>T	Ala137Val
Moderate	missense_variant	PITG_11090	conserved hypothetical protein	NO	Yes	NA	NA	InBtw	196A>G	Asn66Asp
Moderate	missense_variant	PITG_11111	conserved hypothetical protein	NO	Yes	NA	NA	InBtw	148T>C	Ser50Pro
Moderate	missense_variant	PITG_11116	conserved hypothetical protein	NO	No	NA	NA	InBtw	3024A>G	Ile1008Met
Moderate	missense_variant	PITG_11127	conserved hypothetical protein	NO	Yes	NA	NA	GDR	1435T>C	Phe479Leu
Moderate	missense_variant	PITG_11130	hypothetical protein	NO	Yes	NA	NA	InBtw	892G>A	Ala298Thr
Moderate	missense_variant	PITG_11146	hypothetical protein	NO	Yes	NA	NA	InBtw	1342T>G	Ser448Ala
Moderate	missense_variant	PITG_11154	hypothetical protein	NO	Yes	NA	NA	InBtw	422A>G	Lys141Arg
Moderate	missense_variant	PITG_11169	histone-binding protein RBBP7	NO	Yes	NA	NA	InBtw	1298T>A	Leu433His
Moderate	missense_variant	PITG_11191	hypothetical protein	NO	No	NA	NA	GSR	1304A>G	Asn435Ser
Moderate	missense_variant	PITG_11204	serine/threonine protein kinase	NO	Yes	NA	NA	GDR	1223G>A	Ser408Asn
Moderate	missense_variant	PITG_11207	hypothetical protein	NO	Yes	NA	NA	GDR	3473G>A	Arg1158Gln
Moderate	missense_variant	PITG_11207	hypothetical protein	NO	Yes	NA	NA	GDR	1049G>C	Trp350Ser
Moderate	missense_variant	PITG_11224	conserved hypothetical protein	NO	No	NA	NA	GDR	29C>T	Ser10Leu
Moderate	missense_variant	PITG_11225	P-type ATPase (P-ATPase) Superfamily	NO	No	NA	NA	GDR	587T>C	Val196Ala
Moderate	missense_variant	PITG_11227	predicted protein	NO	No	NA	NA	InBtw	73T>C	Phe25Leu
Moderate	missense_variant	PITG_11227	predicted protein	NO	No	NA	NA	InBtw	560G>A	Ser187Asn
Moderate	missense_variant	PITG_11253	serine/threonine protein kinase	NO	Yes	NA	NA	GDR	3070T>C	Tyr1024His
Moderate	missense_variant	PITG_11253	serine/threonine protein kinase	NO	Yes	NA	NA	GDR	3071A>G	Tyr1024Cys
Moderate	missense_variant	PITG_11274	hypothetical protein	NO	Yes	NA	NA	GDR	34T>C	Cys12Arg
Moderate	missense_variant	PITG_11274	hypothetical protein	NO	Yes	NA	NA	GDR	118T>A	Phe40Ile
Moderate	missense_variant	PITG_11274	hypothetical protein	NO	Yes	NA	NA	GDR	536C>A	Thr179Lys
Moderate	missense_variant	PITG_11323	hypothetical protein	NO	Yes	NA	NA	InBtw	206T>A	Phe69Tyr
Moderate	missense_variant	PITG_11323	hypothetical protein	NO	Yes	NA	NA	InBtw	233A>G	Asp78Gly
Moderate	missense_variant	PITG_11396	predicted protein	NO	No	NA	NA	GSR	1474A>G	Lys492Glu
Moderate	missense_variant	PITG_11403	conserved hypothetical protein	NO	Yes	NA	NA	GSR	980T>C	Leu327Pro
Moderate	missense_variant	PITG_11405	conserved hypothetical protein	NO	Yes	NA	NA	InBtw	3734C>T	Ala1245Val
Moderate	missense_variant	PITG_11405	conserved hypothetical protein	NO	Yes	NA	NA	InBtw	3730C>T	Pro1244Ser
Moderate	missense_variant	PITG_11405	conserved hypothetical protein	NO	Yes	NA	NA	InBtw	3716T>C	Leu1239Pro
Moderate	missense_variant	PITG_11405	conserved hypothetical protein	NO	Yes	NA	NA	InBtw	2687G>C	Cys896Ser
Moderate	missense_variant	PITG_11578	hypothetical protein	NO	Yes	NA	NA	InBtw	2104C>T	His702Tyr
Moderate	missense_variant	PITG_11578	hypothetical protein	NO	Yes	NA	NA	InBtw	1816T>C	Phe606Leu
Moderate	missense_variant	PITG_11581	conserved hypothetical protein	NO	Yes	NA	NA	GSR	265A>T	Asn89Tyr
Moderate	missense_variant	PITG_11581	conserved hypothetical protein	NO	Yes	NA	NA	GSR	716T>G	Val239Gly
Moderate	missense_variant	PITG_11583	conserved hypothetical protein	YES	No	NA	NA	InBtw	208T>C	Tyr70His
Moderate	missense_variant	PITG_11587	hypothetical protein	NO	Yes	NA	NA	InBtw	425G>T	Ser142Ile
Moderate	missense_variant	PITG_11590	predicted protein	NO	No	NA	NA	InBtw	388G>A	Ala130Thr
Moderate	missense_variant	PITG_11592	serine protease family S15, putative	NO	Yes	NA	NA	InBtw	2092T>C	Tyr698His
Moderate	missense_variant	PITG_11592	serine protease family S15, putative	NO	Yes	NA	NA	InBtw	913T>A	Ser305Thr
Moderate	missense_variant	PITG_11666	conserved hypothetical protein	NO	No	NA	NA	GSR	139G>T	Gly47Cys
Moderate	missense_variant	PITG_11675	hypothetical protein	NO	No	NA	NA	GDR	1373T>C	Leu458Pro
Moderate	missense_variant	PITG_11675	hypothetical protein	NO	No	NA	NA	GDR	1967T>C	Val656Ala
Moderate	missense_variant	PITG_11712	glycoside hydrolase, putative	NO	Yes	NA	NA	InBtw	50C>T	Ser17Leu
Moderate	missense_variant	PITG_11723	conserved hypothetical protein	NO	Yes	NA	NA	InBtw	7507G>A	Asp2503Asn
Moderate	missense_variant	PITG_11756	Voltage-gated Ion Channel (VIC) Superfamily	NO	Yes	NA	NA	GDR	517T>G	Ser173Ala
Moderate	missense_variant	PITG_11799	hypothetical protein	NO	Yes	NA	NA	GSR	1744A>G	Lys582Glu
Moderate	missense_variant	PITG_11817	hypothetical protein	NO	No	NA	NA	GSR	65T>C	Val22Ala
Moderate	missense_variant	PITG_11817	hypothetical protein	NO	No	NA	NA	GSR	64G>T	Val22Phe
Moderate	missense_variant	PITG_11861	predicted protein	NO	No	NA	NA	InBtw	619A>G	Ile207Val
Moderate	missense_variant	PITG_11981	predicted protein	NO	Yes	NA	NA	InBtw	77G>C	Arg26Pro
Moderate	missense_variant	PITG_11989	conserved hypothetical protein	NO	No	NA	NA	GSR	271A>G	Lys91Glu
Moderate	missense_variant	PITG_11989	conserved hypothetical protein	NO	No	NA	NA	GSR	901G>A	Glu301Lys
Moderate	missense_variant	PITG_12149	hypothetical protein	NO	Yes	NA	NA	GDR	552G>C	Gln184His
Moderate	missense_variant	PITG_12153	conserved hypothetical protein	NO	Yes	NA	NA	GDR	3509G>A	Arg1170Lys
Moderate	missense_variant	PITG_12169	conserved hypothetical protein	NO	Yes	NA	NA	GSR	2684G>A	Cys895Tyr
Moderate	missense_variant	PITG_12223	hypothetical protein	NO	Yes	NA	NA	InBtw	895A>C	Lys299Gln
Moderate	missense_variant	PITG_12230	phosphatidic acid phosphatase	NO	No	NA	NA	GDR	524A>G	Glu175Gly
Moderate	missense_variant	PITG_12239	hypothetical protein	NO	No	NA	NA	GDR	731T>C	Val244Ala
Moderate	missense_variant	PITG_12265	conserved hypothetical protein	NO	Yes	NA	NA	GDR	35A>T	Tyr12Phe
Moderate	missense_variant	PITG_12266	conserved hypothetical protein	NO	Yes	NA	NA	GDR	58A>C	Lys20Gln
Moderate	missense_variant	PITG_12272	conserved hypothetical protein	NO	No	NA	NA	GSR	61G>A	Asp21Asn
Moderate	missense_variant	PITG_12272	conserved hypothetical protein	NO	No	NA	NA	GSR	17T>C	Ile6Thr
Moderate	missense_variant	PITG_12298	hypothetical protein	NO	Yes	NA	NA	GDR	7G>A	Val3Met
Moderate	missense_variant	PITG_12300	hypothetical protein similar to Ade1p	NO	Yes	NA	NA	InBtw	2419G>A	Asp807Asn
Moderate	missense_variant	PITG_12306	conserved hypothetical protein	NO	Yes	NA	NA	GDR	509C>A	Thr170Lys
Moderate	missense_variant	PITG_12308	hypothetical protein	NO	Yes	NA	NA	GDR	547C>T	Leu183Phe
Moderate	missense_variant	PITG_12308	hypothetical protein	NO	Yes	NA	NA	GDR	557G>A	Gly186Glu
Moderate	missense_variant	PITG_12352	hypothetical protein	NO	No	NA	NA	GDR	292G>A	Ala98Thr
Moderate	missense_variant	PITG_12352	hypothetical protein	NO	No	NA	NA	GDR	464G>A	Arg155His
Moderate	missense_variant	PITG_12352	hypothetical protein	NO	No	NA	NA	GDR	718T>C	Phe240Leu
Moderate	missense_variant	PITG_12404	hypothetical protein	NO	No	NA	NA	GSR	245C>T	Ala82Val
Moderate	missense_variant	PITG_12563	Mitochondrial Carrier (MC) Family	NO	Yes	NA	NA	InBtw	673A>C	Thr225Pro
Moderate	missense_variant	PITG_12570	predicted protein	NO	Yes	NA	NA	GDR	1264A>C	Thr422Pro
Moderate	missense_variant	PITG_12572	predicted protein	NO	Yes	NA	NA	GDR	1195T>C	Cys399Arg
Moderate	missense_variant	PITG_12575	hypothetical protein similar to autophagy 3	NO	Yes	NA	NA	GDR	373C>A	Leu125Ile
Moderate	missense_variant	PITG_12579	conserved hypothetical protein	NO	Yes	NA	NA	GDR	1480C>T	Arg494Trp
Moderate	missense_variant	PITG_12594	conserved hypothetical protein	NO	No	NA	NA	GDR	32A>G	His11Arg
Moderate	missense_variant	PITG_12620	conserved hypothetical protein	NO	No	NA	NA	InBtw	691G>A	Gly231Arg
Moderate	missense_variant	PITG_12677	hypothetical protein	NO	Yes	NA	NA	InBtw	283C>G	Gln95Glu
Moderate	missense_variant	PITG_12811	hypothetical protein	NO	Yes	NA	NA	GDR	272T>A	Leu91His
Moderate	missense_variant	PITG_12812	predicted protein	NO	Yes	NA	NA	GDR	347A>G	Gln116Arg
Moderate	missense_variant	PITG_12813	conserved hypothetical protein	NO	Yes	NA	NA	InBtw	763A>G	Thr255Ala
Moderate	missense_variant	PITG_12818	conserved hypothetical protein	NO	No	NA	NA	InBtw	1157G>C	Gly386Ala
Moderate	missense_variant	PITG_12836	conserved hypothetical protein	NO	Yes	NA	NA	GDR	110G>C	Cys37Ser
Moderate	missense_variant	PITG_12836	conserved hypothetical protein	NO	Yes	NA	NA	GDR	111T>G	Cys37Trp
Moderate	missense_variant	PITG_12837	N-carbamoylputrescine amidase	NO	Yes	NA	NA	GDR	50G>T	Ser17Ile
Moderate	missense_variant	PITG_12839	conserved hypothetical protein	NO	No	NA	NA	InBtw	158A>G	Asn53Ser
Moderate	missense_variant	PITG_12843	conserved hypothetical protein	NO	Yes	NA	NA	GDR	816T>A	Asn272Lys
Moderate	missense_variant	PITG_12843	conserved hypothetical protein	NO	Yes	NA	NA	GDR	837A>C	Gln279His
Moderate	missense_variant	PITG_12845	hypothetical protein	NO	No	NA	NA	InBtw	553G>A	Glu185Lys
Moderate	missense_variant	PITG_12852	hypothetical protein	NO	Yes	NA	NA	InBtw	1375C>T	Arg459Cys
Moderate	missense_variant	PITG_12853	conserved hypothetical protein	NO	Yes	NA	NA	GDR	118T>C	Ser40Pro
Moderate	missense_variant	PITG_12869	conserved hypothetical protein	YES	No	NA	NA	GDR	55C>A	His19Asn
Moderate	missense_variant	PITG_12874	predicted protein	NO	Yes	NA	NA	GDR	379T>C	Cys127Arg
Moderate	missense_variant	PITG_12874	predicted protein	NO	Yes	NA	NA	GDR	383C>T	Ala128Val
Moderate	missense_variant	PITG_12880	predicted protein	NO	Yes	NA	NA	GDR	1573G>C	Ala525Pro
Moderate	missense_variant	PITG_12887	hypothetical protein	NO	Yes	NA	NA	InBtw	437C>G	Thr146Ser
Moderate	missense_variant	PITG_12902	conserved hypothetical protein	NO	No	NA	NA	GDR	14A>C	Lys5Thr
Moderate	missense_variant	PITG_12902	conserved hypothetical protein	NO	No	NA	NA	GDR	18A>G	Ile6Met
Moderate	missense_variant	PITG_12902	conserved hypothetical protein	NO	No	NA	NA	GDR	430C>T	Leu144Phe
Moderate	missense_variant	PITG_12939	conserved hypothetical protein	NO	No	NA	NA	GSR	2393C>T	Ala798Val
Moderate	missense_variant	PITG_12939	conserved hypothetical protein	NO	No	NA	NA	GSR	1163G>C	Gly388Ala
Moderate	missense_variant	PITG_12940	P-type ATPase (P-ATPase) Superfamily	NO	No	NA	NA	InBtw	751A>T	Thr251Ser
Moderate	missense_variant	PITG_12946	hydroxyacylglutathione hydrolase	NO	Yes	NA	NA	InBtw	682A>G	Lys228Glu
Moderate	missense_variant	PITG_12948	hypothetical protein	NO	Yes	NA	NA	InBtw	1154T>C	Ile385Thr
Moderate	missense_variant	PITG_12961	alanyl-tRNA synthetase, mitochondrial precursor	NO	Yes	NA	NA	GDR	148T>A	Tyr50Asn
Moderate	missense_variant	PITG_12988	hypothetical protein	NO	Yes	NA	NA	InBtw	1397C>T	Ser466Leu
Moderate	missense_variant	PITG_12991	hypothetical protein	NO	No	NA	NA	GSR	1071G>T	Glu357Asp
Moderate	missense_variant	PITG_12991	hypothetical protein	NO	No	NA	NA	GSR	1225A>G	Ile409Val
Moderate	missense_variant	PITG_12995	conserved hypothetical protein	NO	Yes	NA	NA	GDR	473A>G	Gln158Arg
Moderate	missense_variant	PITG_12999	Major Facilitator Superfamily (MFS)	NO	Yes	NA	NA	GDR	785T>C	Ile262Thr
Moderate	missense_variant	PITG_12999	Major Facilitator Superfamily (MFS)	NO	Yes	NA	NA	GDR	815G>C	Cys272Ser
Moderate	missense_variant	PITG_13010	Major Facilitator Superfamily (MFS)	NO	No	NA	NA	GSR	437G>A	Arg146His
Moderate	missense_variant	PITG_13013	conserved hypothetical protein	NO	Yes	NA	NA	InBtw	760A>G	Asn254Asp
Moderate	missense_variant	PITG_13017	conserved hypothetical protein	NO	Yes	NA	NA	GDR	737C>T	Ser246Leu
Moderate	missense_variant	PITG_13029	hypothetical protein	NO	Yes	NA	NA	InBtw	2162C>A	Thr721Lys
Moderate	missense_variant	PITG_13029	hypothetical protein	NO	Yes	NA	NA	InBtw	2321A>G	Asp774Gly
Moderate	missense_variant	PITG_13029	hypothetical protein	NO	Yes	NA	NA	InBtw	3071T>C	Leu1024Pro
Moderate	missense_variant	PITG_13029	hypothetical protein	NO	Yes	NA	NA	InBtw	7360C>A	Pro2454Thr
Moderate	missense_variant	PITG_13032	hypothetical protein	NO	Yes	NA	NA	GDR	398T>C	Ile133Thr
Moderate	missense_variant	PITG_13032	hypothetical protein	NO	Yes	NA	NA	GDR	397A>C	Ile133Leu
Moderate	missense_variant	PITG_13034	conserved hypothetical protein	NO	Yes	NA	NA	GSR	407C>T	Ser136Phe
Moderate	missense_variant	PITG_13039	predicted protein	NO	No	NA	NA	InBtw	244G>A	Ala82Thr
Moderate	missense_variant	PITG_13042	hypothetical protein	NO	Yes	NA	NA	GDR	3199G>C	Asp1067His
Moderate	missense_variant	PITG_13052	glycoside hydrolase, putative	NO	No	NA	NA	GDR	160G>A	Ala54Thr
Moderate	missense_variant	PITG_13054	conserved hypothetical protein	NO	No	NA	NA	GDR	844C>T	His282Tyr
Moderate	missense_variant	PITG_13065	Myosin protein	NO	Yes	NA	NA	GDR	3553A>G	Ile1185Val
Moderate	missense_variant	PITG_13078	hypothetical protein	NO	Yes	NA	NA	GDR	433G>A	Glu145Lys
Moderate	missense_variant	PITG_13079	peptidylprolyl isomerase domain and WD repeat-containing protein 1	NO	Yes	NA	NA	GDR	704T>G	Val235Gly
Moderate	missense_variant	PITG_13112	hypothetical protein	NO	Yes	NA	NA	GDR	748G>A	Asp250Asn
Moderate	missense_variant	PITG_13136	hypothetical protein	NO	No	NA	NA	InBtw	142A>G	Arg48Gly
Moderate	missense_variant	PITG_13136	hypothetical protein	NO	No	NA	NA	InBtw	78A>G	Ile26Met
Moderate	missense_variant	PITG_13141	hypothetical protein	NO	No	NA	NA	GSR	572A>G	Asp191Gly
Moderate	missense_variant	PITG_13147	anaphase-promoting complex subunit 5, putative	YES	No	NA	NA	GDR	1184G>A	Ser395Asn
Moderate	missense_variant	PITG_13147	anaphase-promoting complex subunit 5, putative	YES	No	NA	NA	GDR	1077T>G	Asn359Lys
Moderate	missense_variant	PITG_13172	mannosyltrasferase 2 -like protein	NO	Yes	NA	NA	GDR	587T>C	Val196Ala
Moderate	missense_variant	PITG_13192	hypothetical protein	NO	No	NA	NA	InBtw	140G>T	Gly47Val
Moderate	missense_variant	PITG_13210	predicted protein	NO	No	NA	NA	GSR	246T>G	Asp82Glu
Moderate	missense_variant	PITG_13260	tenascin-like protein	YES	Yes	NA	NA	GDR	1210G>A	Val404Ile
Moderate	missense_variant	PITG_13271	predicted protein	NO	Yes	NA	NA	GDR	242G>T	Ser81Ile
Moderate	missense_variant	PITG_13277	conserved hypothetical protein	NO	No	NA	NA	InBtw	866C>T	Ser289Leu
Moderate	missense_variant	PITG_13281	hypothetical protein	NO	No	NA	NA	InBtw	734A>T	Asp245Val
Moderate	missense_variant	PITG_13284	hypothetical protein	NO	Yes	NA	NA	GDR	912T>G	His304Gln
Moderate	missense_variant	PITG_13298	hypothetical protein	NO	No	NA	NA	GDR	412C>T	Leu138Phe
Moderate	missense_variant	PITG_13337	predicted protein	NO	No	NA	NA	InBtw	113A>G	Asn38Ser
Moderate	missense_variant	PITG_13362	conserved hypothetical protein	NO	Yes	NA	NA	GSR	4552T>C	Phe1518Leu
Moderate	missense_variant	PITG_13362	conserved hypothetical protein	NO	Yes	NA	NA	GSR	4648A>G	Asn1550Asp
Moderate	missense_variant	PITG_13366	hypothetical protein	NO	Yes	NA	NA	GDR	1732C>A	Gln578Lys
Moderate	missense_variant	PITG_13379	predicted protein	NO	Yes	NA	NA	InBtw	668T>A	Leu223His
Moderate	missense_variant	PITG_13391	conserved hypothetical protein	NO	Yes	NA	NA	InBtw	925A>C	Ile309Leu
Moderate	missense_variant	PITG_13398	conserved hypothetical protein	NO	Yes	NA	NA	GDR	3078T>G	Asp1026Glu
Moderate	missense_variant	PITG_13398	conserved hypothetical protein	NO	Yes	NA	NA	GDR	1976G>A	Arg659Gln
Moderate	missense_variant	PITG_13409	serine protease family S33, putative	NO	No	NA	NA	GSR	1249G>A	Ala417Thr
Moderate	missense_variant	PITG_13420	protein kinase	NO	Yes	NA	NA	GDR	1216G>T	Gly406Cys
Moderate	missense_variant	PITG_13422	Mucin-like protein	NO	Yes	NA	NA	GDR	611C>G	Thr204Arg
Moderate	missense_variant	PITG_13427	glutathione reductase	NO	Yes	NA	NA	GDR	213C>A	His71Gln
Moderate	missense_variant	PITG_13499	predicted protein	NO	Yes	NA	NA	InBtw	670A>G	Thr224Ala
Moderate	missense_variant	PITG_13558	ATP-binding Cassette (ABC) Superfamily	NO	No	NA	NA	InBtw	1693G>A	Gly565Ser
Moderate	missense_variant	PITG_13558	ATP-binding Cassette (ABC) Superfamily	NO	No	NA	NA	InBtw	1679G>T	Gly560Val
Moderate	missense_variant	PITG_13587	hypothetical protein	NO	No	NA	NA	InBtw	290C>T	Pro97Leu
Moderate	missense_variant	PITG_13587	hypothetical protein	NO	No	NA	NA	InBtw	598A>G	Ser200Gly
Moderate	missense_variant	PITG_13587	hypothetical protein	NO	No	NA	NA	InBtw	599G>T	Ser200Ile
Moderate	missense_variant	PITG_13604	P-type ATPase (P-ATPase) Superfamily	NO	No	NA	NA	GDR	1520C>T	Thr507Met
Moderate	missense_variant	PITG_13604	P-type ATPase (P-ATPase) Superfamily	NO	No	NA	NA	GDR	1829T>G	Leu610Arg
Moderate	missense_variant	PITG_13622	hypothetical protein	NO	Yes	NA	NA	GDR	2152T>A	Ser718Thr
Moderate	missense_variant	PITG_13631	conserved hypothetical protein	NO	Yes	NA	NA	InBtw	925T>A	Tyr309Asn
Moderate	missense_variant	PITG_13631	conserved hypothetical protein	NO	Yes	NA	NA	InBtw	763C>T	Arg255Cys
Moderate	missense_variant	PITG_13644	conserved hypothetical protein	NO	No	NA	NA	GSR	828G>C	Gln276His
Moderate	missense_variant	PITG_13661	predicted protein	NO	Yes	NA	NA	InBtw	312C>G	Asn104Lys
Moderate	missense_variant	PITG_13666	conserved hypothetical protein	NO	Yes	NA	NA	InBtw	1349C>T	Ala450Val
Moderate	missense_variant	PITG_13673	hypothetical protein	NO	No	NA	NA	InBtw	1229G>C	Gly410Ala
Moderate	missense_variant	PITG_13687	conserved hypothetical protein	NO	Yes	NA	NA	InBtw	2378T>C	Val793Ala
Moderate	missense_variant	PITG_13716	hypothetical protein	NO	Yes	NA	NA	GDR	113T>C	Val38Ala
Moderate	missense_variant	PITG_13746	hypothetical protein	NO	No	NA	NA	GDR	206G>A	Gly69Glu
Moderate	missense_variant	PITG_13749	2,3-bisphosphoglycerate-dependent phosphoglycerate mutase	NO	Yes	NA	NA	GDR	4G>T	Val2Phe
Moderate	missense_variant	PITG_13752	conserved hypothetical protein	NO	No	NA	NA	GDR	2201T>A	Ile734Asn
Moderate	missense_variant	PITG_13752	conserved hypothetical protein	NO	No	NA	NA	GDR	2198C>G	Ala733Gly
Moderate	missense_variant	PITG_13752	conserved hypothetical protein	NO	No	NA	NA	GDR	2197G>A	Ala733Thr
Moderate	missense_variant	PITG_13752	conserved hypothetical protein	NO	No	NA	NA	GDR	2186C>A	Pro729His
Moderate	missense_variant	PITG_13753	conserved hypothetical protein (PITT_13753)	NO	No	NA	NA	GDR	816T>G	Phe272Leu
Moderate	missense_variant	PITG_13754	hypothetical protein	NO	Yes	NA	NA	InBtw	134C>T	Ala45Val
Moderate	missense_variant	PITG_13778	protein kinase	NO	Yes	NA	NA	InBtw	796A>C	Ile266Leu
Moderate	missense_variant	PITG_13783	conserved hypothetical protein	YES	No	NA	NA	GSR	49A>G	Thr17Ala
Moderate	missense_variant	PITG_13789	Voltage-gated Ion Channel (VIC) Superfamily	NO	Yes	NA	NA	GDR	550C>T	Pro184Ser
Moderate	missense_variant	PITG_13793	predicted protein	NO	Yes	NA	NA	GDR	1774A>G	Ile592Val
Moderate	missense_variant	PITG_13793	predicted protein	NO	Yes	NA	NA	GDR	925A>T	Thr309Ser
Moderate	missense_variant	PITG_13804	hypothetical protein	NO	Yes	NA	NA	InBtw	1538A>G	Asn513Ser
Moderate	missense_variant	PITG_13804	hypothetical protein	NO	Yes	NA	NA	InBtw	1543G>A	Gly515Ser
Moderate	missense_variant	PITG_13988	conserved hypothetical protein	NO	Yes	NA	NA	GSR	1819G>A	Glu607Lys
Moderate	missense_variant	PITG_14014	ATP-binding Cassette (ABC) Superfamily	NO	No	NA	NA	InBtw	3464T>C	Ile1155Thr
Moderate	missense_variant	PITG_14038	predicted protein	NO	No	NA	NA	GDR	1226G>A	Ser409Asn
Moderate	missense_variant	PITG_14081	hypothetical protein	NO	No	NA	NA	GSR	56C>T	Ala19Val
Moderate	missense_variant	PITG_14087	hypothetical protein	NO	No	NA	NA	GDR	2000A>G	Asn667Ser
Moderate	missense_variant	PITG_14097	predicted protein	NO	No	NA	NA	InBtw	765C>G	Asp255Glu
Moderate	missense_variant	PITG_14097	predicted protein	NO	No	NA	NA	InBtw	761C>T	Ala254Val
Moderate	missense_variant	PITG_14101	hypothetical protein	NO	No	NA	NA	InBtw	287T>C	Leu96Ser
Moderate	missense_variant	PITG_14101	hypothetical protein	NO	No	NA	NA	InBtw	241T>C	Ser81Pro
Moderate	missense_variant	PITG_14102	hypothetical protein	NO	Yes	NA	NA	GSR	2167G>C	Glu723Gln
Moderate	missense_variant	PITG_14106	conserved hypothetical protein	NO	Yes	NA	NA	GDR	466T>C	Phe156Leu
Moderate	missense_variant	PITG_14108	hypothetical protein	NO	Yes	NA	NA	GDR	1805T>C	Val602Ala
Moderate	missense_variant	PITG_14109	hypothetical protein	NO	Yes	NA	NA	GDR	1058T>A	Leu353His
Moderate	missense_variant	PITG_14124	glycoside hydrolase, putative	NO	No	NA	NA	InBtw	511G>A	Gly171Arg
Moderate	missense_variant	PITG_14124	glycoside hydrolase, putative	NO	No	NA	NA	InBtw	512G>A	Gly171Glu
Moderate	missense_variant	PITG_14124	glycoside hydrolase, putative	NO	No	NA	NA	InBtw	849C>G	Phe283Leu
Moderate	missense_variant	PITG_14132	hypothetical protein	NO	Yes	NA	NA	GDR	226G>A	Asp76Asn
Moderate	missense_variant	PITG_14135	predicted protein	NO	No	NA	NA	InBtw	265G>T	Ala89Ser
Moderate	missense_variant	PITG_14159	ATP-binding Cassette (ABC) Superfamily	NO	No	NA	NA	InBtw	290T>A	Phe97Tyr
Moderate	missense_variant	PITG_14159	ATP-binding Cassette (ABC) Superfamily	NO	No	NA	NA	InBtw	643G>A	Ala215Thr
Moderate	missense_variant	PITG_14160	ATP-binding Cassette (ABC) Superfamily	NO	No	NA	NA	InBtw	1148C>A	Pro383Gln
Moderate	missense_variant	PITG_14161	predicted protein	NO	No	NA	NA	GSR	761C>T	Ala254Val
Moderate	missense_variant	PITG_14162	predicted protein	NO	No	NA	NA	InBtw	157C>T	Arg53Cys
Moderate	missense_variant	PITG_14162	predicted protein	NO	No	NA	NA	InBtw	1106A>G	Asn369Ser
Moderate	missense_variant	PITG_14162	predicted protein	NO	No	NA	NA	InBtw	1528A>G	Thr510Ala
Moderate	missense_variant	PITG_14175	hypothetical protein	NO	Yes	NA	NA	GDR	7477C>T	Leu2493Phe
Moderate	missense_variant	PITG_14175	hypothetical protein	NO	Yes	NA	NA	GDR	8347G>T	Ala2783Ser
Moderate	missense_variant	PITG_14189	Cleavage induced hypothetical protein	NO	No	NA	NA	GSR	1303C>A	Leu435Met
Moderate	missense_variant	PITG_14195	enolase	NO	Yes	NA	NA	InBtw	933G>C	Met311Ile
Moderate	missense_variant	PITG_14196	hypothetical protein	NO	No	NA	NA	GSR	158C>T	Ser53Leu
Moderate	missense_variant	PITG_14220	predicted protein	NO	Yes	NA	NA	InBtw	730G>A	Ala244Thr
Moderate	missense_variant	PITG_14226	hypothetical protein	NO	Yes	NA	NA	GDR	5C>T	Ser2Leu
Moderate	missense_variant	PITG_14226	hypothetical protein	NO	Yes	NA	NA	GDR	167T>C	Phe56Ser
Moderate	missense_variant	PITG_14226	hypothetical protein	NO	Yes	NA	NA	GDR	193C>G	Gln65Glu
Moderate	missense_variant	PITG_14247	predicted protein	NO	Yes	NA	NA	InBtw	3733C>T	Leu1245Phe
Moderate	missense_variant	PITG_14251	hypothetical protein	NO	Yes	NA	NA	InBtw	1382G>T	Arg461Leu
Moderate	missense_variant	PITG_14382	conserved hypothetical protein	NO	No	NA	NA	GSR	620G>A	Arg207Lys
Moderate	missense_variant	PITG_14394	conserved hypothetical protein	NO	No	NA	NA	GSR	7G>C	Ala3Pro
Moderate	missense_variant	PITG_14396	conserved hypothetical protein	NO	No	NA	NA	InBtw	896C>T	Thr299Ile
Moderate	missense_variant	PITG_14412	carbonic anhydrase, putative	YES	Yes	NA	NA	InBtw	156C>A	His52Gln
Moderate	missense_variant	PITG_14412	carbonic anhydrase, putative	YES	Yes	NA	NA	InBtw	294A>T	Lys98Asn
Moderate	missense_variant	PITG_14416	hypothetical protein	NO	Yes	NA	NA	InBtw	680C>A	Pro227His
Moderate	missense_variant	PITG_14416	hypothetical protein	NO	Yes	NA	NA	InBtw	94G>A	Gly32Arg
Moderate	missense_variant	PITG_14420	hypothetical protein	NO	Yes	NA	NA	InBtw	855T>C	Leu285Phe
Moderate	missense_variant	PITG_14435	hypothetical protein	NO	Yes	NA	NA	GDR	788G>A	Ser263Asn
Moderate	missense_variant	PITG_14463	protein kinase, putative	NO	Yes	NA	NA	InBtw	259A>G	Asn87Asp
Moderate	missense_variant	PITG_14473	hypothetical protein	NO	Yes	NA	NA	GDR	703G>A	Val235Met
Moderate	missense_variant	PITG_14485	hypothetical protein	NO	Yes	NA	NA	GDR	487A>C	Thr163Pro
Moderate	missense_variant	PITG_14485	hypothetical protein	NO	Yes	NA	NA	GDR	488C>A	Thr163Lys
Moderate	missense_variant	PITG_14532	conserved hypothetical protein	NO	No	NA	NA	InBtw	149G>T	Cys50Phe
Moderate	missense_variant	PITG_14583	conserved hypothetical protein	YES	Yes	NA	NA	GDR	434T>C	Ile145Thr
Moderate	missense_variant	PITG_14588	hypothetical protein similar to endothelial precursor protein B9	NO	Yes	NA	NA	GDR	370A>G	Thr124Ala
Moderate	missense_variant	PITG_14617	cleavage induced hypothetical protein (PITT_14617)	NO	Yes	NA	NA	InBtw	661T>G	Leu221Val
Moderate	missense_variant	PITG_14636	hypothetical protein	NO	Yes	NA	NA	GDR	124C>A	Leu42Ile
Moderate	missense_variant	PITG_14639	conserved hypothetical protein	NO	Yes	NA	NA	GDR	1801A>G	Lys601Glu
Moderate	missense_variant	PITG_14640	hypothetical protein	NO	Yes	NA	NA	GDR	2390T>C	Ile797Thr
Moderate	missense_variant	PITG_14714	hypothetical protein	NO	No	NA	NA	GSR	442G>A	Ala148Thr
Moderate	missense_variant	PITG_14730	conserved hypothetical protein	NO	Yes	NA	NA	InBtw	1218C>G	Asp406Glu
Moderate	missense_variant	PITG_14740	predicted protein	NO	Yes	NA	NA	GSR	500A>T	Gln167Leu
Moderate	missense_variant	PITG_14743	hypothetical protein	NO	Yes	NA	NA	InBtw	182T>C	Phe61Ser
Moderate	missense_variant	PITG_14743	hypothetical protein	NO	Yes	NA	NA	InBtw	2954G>C	Gly985Ala
Moderate	missense_variant	PITG_14864	predicted protein	NO	No	NA	NA	GDR	421C>A	Gln141Lys
Moderate	missense_variant	PITG_14934	predicted protein	NO	Yes	NA	NA	InBtw	400A>G	Lys134Glu
Moderate	missense_variant	PITG_14937	hypothetical protein	NO	Yes	NA	NA	InBtw	1820C>T	Ala607Val
Moderate	missense_variant	PITG_14939	serine/threonine protein kinase	YES	Yes	NA	NA	GSR	1537A>G	Lys513Glu
Moderate	missense_variant	PITG_14967	hypothetical protein	NO	No	NA	NA	GDR	139T>G	Leu47Val
Moderate	missense_variant	PITG_14968	serine/threonine protein kinase	NO	Yes	NA	NA	GDR	994A>G	Lys332Glu
Moderate	missense_variant	PITG_14968	serine/threonine protein kinase	NO	Yes	NA	NA	GDR	1184T>A	Leu395His
Moderate	missense_variant	PITG_14973	hypothetical protein	NO	Yes	NA	NA	InBtw	1934G>C	Ser645Thr
Moderate	missense_variant	PITG_14973	hypothetical protein	NO	Yes	NA	NA	InBtw	2030A>C	Lys677Thr
Moderate	missense_variant	PITG_14995	hypothetical protein	NO	Yes	NA	NA	GSR	166G>T	Ala56Ser
Moderate	missense_variant	PITG_14995	hypothetical protein	NO	Yes	NA	NA	GSR	181A>G	Met61Val
Moderate	missense_variant	PITG_15023	ATP-binding Cassette (ABC) Superfamily	NO	No	NA	NA	GSR	1172C>T	Ala391Val
Moderate	missense_variant	PITG_15047	conserved hypothetical protein	NO	No	NA	NA	GDR	1565T>C	Phe522Ser
Moderate	missense_variant	PITG_15049	hypothetical protein	NO	Yes	NA	NA	InBtw	956T>A	Met319Lys
Moderate	missense_variant	PITG_15062	hypothetical protein	NO	No	NA	NA	InBtw	407C>T	Ala136Val
Moderate	missense_variant	PITG_15087	predicted protein	NO	No	NA	NA	GSR	178G>A	Ala60Thr
Moderate	missense_variant	PITG_15087	predicted protein	NO	No	NA	NA	GSR	1078A>G	Thr360Ala
Moderate	missense_variant	PITG_15087	predicted protein	NO	No	NA	NA	GSR	1385C>G	Thr462Ser
Moderate	missense_variant	PITG_15115	predicted protein	NO	No	NA	NA	InBtw	271G>C	Glu91Gln
Moderate	missense_variant	PITG_15116	Multidrug/Oligosaccharidyl-lipid/Polysaccharide (MOP) Flippase Superfamily	NO	Yes	NA	NA	InBtw	230T>A	Ile77Asn
Moderate	missense_variant	PITG_15191	predicted protein - similar to Hpa RXLRnee	NO	No	NA	NA	GSR	586A>G	Ile196Val
Moderate	missense_variant	PITG_15191	predicted protein - similar to Hpa RXLRnee	NO	No	NA	NA	GSR	302G>A	Ser101Asn
Moderate	missense_variant	PITG_15191	predicted protein - similar to Hpa RXLRnee	NO	No	NA	NA	GSR	219C>A	Asp73Glu
Moderate	missense_variant	PITG_15216	S-phase kinase-associated protein 1A	NO	Yes	NA	NA	GDR	128G>A	Gly43Asp
Moderate	missense_variant	PITG_15230	predicted protein	NO	No	NA	NA	InBtw	290C>T	Ala97Val
Moderate	missense_variant	PITG_15256	protein kinase	NO	No	NA	NA	GSR	121G>C	Gly41Arg
Moderate	missense_variant	PITG_15258	hypothetical protein	NO	Yes	NA	NA	GDR	477T>G	Ser159Arg
Moderate	missense_variant	PITG_15344	predicted protein	NO	No	NA	NA	GSR	2032C>A	Leu678Ile
Moderate	missense_variant	PITG_15410	conserved hypothetical protein	no	No	NA	NA	GDR	673C>T	Pro225Ser
Moderate	missense_variant	PITG_15414	28 kDa inner dynein arm light chain	NO	Yes	NA	NA	GDR	466T>C	Phe156Leu
Moderate	missense_variant	PITG_15417	conserved hypothetical protein	NO	No	NA	NA	GDR	598C>T	Pro200Ser
Moderate	missense_variant	PITG_15447	conserved hypothetical protein	NO	Yes	NA	NA	GSR	934G>A	Ala312Thr
Moderate	missense_variant	PITG_15450	predicted protein	NO	Yes	NA	NA	InBtw	1915G>C	Val639Leu
Moderate	missense_variant	PITG_15450	predicted protein	NO	Yes	NA	NA	InBtw	1771C>A	Leu591Ile
Moderate	missense_variant	PITG_15469	hypothetical protein	NO	Yes	NA	NA	GDR	1573T>C	Phe525Leu
Moderate	missense_variant	PITG_15469	hypothetical protein	NO	Yes	NA	NA	GDR	1574T>C	Phe525Ser
Moderate	missense_variant	PITG_15475	?phosphatidylinositol-4-phosphate?5-kinase (Pi-PIPK-D8/GPCR-PIPK) (PI_T30-4T35)	NO	Yes	NA	NA	GSR	755G>C	Ser252Thr
Moderate	missense_variant	PITG_15509	SNF2 family helicase/ATPase and F-box protein, putative	NO	No	NA	NA	GSR	749T>C	Met250Thr
Moderate	missense_variant	PITG_15637	hypothetical protein	NO	Yes	NA	NA	InBtw	5419G>A	Glu1807Lys
Moderate	missense_variant	PITG_15637	hypothetical protein	NO	Yes	NA	NA	InBtw	5219G>A	Arg1740Gln
Moderate	missense_variant	PITG_15637	hypothetical protein	NO	Yes	NA	NA	InBtw	65T>C	Leu22Ser
Moderate	missense_variant	PITG_15637	hypothetical protein	NO	Yes	NA	NA	InBtw	47T>C	Leu16Ser
Moderate	missense_variant	PITG_15637	hypothetical protein	NO	Yes	NA	NA	InBtw	5G>A	Arg2His
Moderate	missense_variant	PITG_15640	carbohydrate esterase, putative	NO	No	NA	NA	GDR	153T>G	Asp51Glu
Moderate	missense_variant	PITG_15645	conserved hypothetical protein	NO	No	NA	NA	GSR	1180A>C	Ser394Arg
Moderate	missense_variant	PITG_15652	conserved hypothetical protein	NO	Yes	NA	NA	InBtw	263A>G	Glu88Gly
Moderate	missense_variant	PITG_15659	ribonucleoside-diphosphate reductase small chain	NO	No	NA	NA	InBtw	76C>G	Arg26Gly
Moderate	missense_variant	PITG_15661	GMP reductase 2	NO	Yes	NA	NA	InBtw	952T>C	Phe318Leu
Moderate	missense_variant	PITG_15704	predicted protein	NO	No	NA	NA	GDR	322A>G	Thr108Ala
Moderate	missense_variant	PITG_15731	ATP-binding Cassette (ABC) Superfamily	NO	No	NA	NA	GSR	1277C>T	Ala426Val
Moderate	missense_variant	PITG_15776	protein kinase, putative	NO	No	NA	NA	GSR	14C>T	Thr5Met
Moderate	missense_variant	PITG_15821	predicted protein	NO	No	NA	NA	InBtw	299G>A	Cys100Tyr
Moderate	missense_variant	PITG_15821	predicted protein	NO	No	NA	NA	InBtw	298T>G	Cys100Gly
Moderate	missense_variant	PITG_15852	hypothetical protein	NO	No	NA	NA	InBtw	429C>A	Ser143Arg
Moderate	missense_variant	PITG_15855	predicted protein	NO	Yes	NA	NA	GDR	1624G>T	Ala542Ser
Moderate	missense_variant	PITG_15855	predicted protein	NO	Yes	NA	NA	GDR	1940G>A	Gly647Glu
Moderate	missense_variant	PITG_15908	predicted protein	NO	No	NA	NA	InBtw	2520T>G	Asp840Glu
Moderate	missense_variant	PITG_15908	predicted protein	NO	No	NA	NA	InBtw	1855A>G	Ser619Gly
Moderate	missense_variant	PITG_15917	protein kinase	NO	No	NA	NA	GDR	73G>A	Asp25Asn
Moderate	missense_variant	PITG_15951	predicted protein	NO	No	NA	NA	GSR	289T>C	Ser97Pro
Moderate	missense_variant	PITG_15958	serine protease family S33, putative	NO	No	NA	NA	GDR	563C>G	Thr188Arg
Moderate	missense_variant	PITG_15959	hypothetical protein	NO	Yes	NA	NA	InBtw	1195T>C	Ser399Pro
Moderate	missense_variant	PITG_15967	dynein heavy chain, outer arm	NO	No	NA	NA	InBtw	10805C>T	Ala3602Val
Moderate	missense_variant	PITG_15996	predicted protein	NO	No	NA	NA	GSR	91C>T	Leu31Phe
Moderate	missense_variant	PITG_15996	predicted protein	NO	No	NA	NA	GSR	151G>A	Ala51Thr
Moderate	missense_variant	PITG_15996	predicted protein	NO	No	NA	NA	GSR	226A>G	Asn76Asp
Moderate	missense_variant	PITG_15996	predicted protein	NO	No	NA	NA	GSR	227A>G	Asn76Ser
Moderate	missense_variant	PITG_15999	hypothetical protein	NO	Yes	NA	NA	GDR	334G>A	Val112Ile
Moderate	missense_variant	PITG_15999	hypothetical protein	NO	Yes	NA	NA	GDR	139C>T	Arg47Cys
Moderate	missense_variant	PITG_15999	hypothetical protein	NO	Yes	NA	NA	GDR	42A>T	Glu14Asp
Moderate	missense_variant	PITG_15999	hypothetical protein	NO	Yes	NA	NA	GDR	15T>G	His5Gln
Moderate	missense_variant	PITG_16000	predicted protein	NO	Yes	NA	NA	GDR	160A>G	Thr54Ala
Moderate	missense_variant	PITG_16000	predicted protein	NO	Yes	NA	NA	GDR	272A>G	Tyr91Cys
Moderate	missense_variant	PITG_16001	predicted protein	NO	Yes	NA	NA	GDR	4054G>C	Glu1352Gln
Moderate	missense_variant	PITG_16001	predicted protein	NO	Yes	NA	NA	GDR	2911G>T	Val971Leu
Moderate	missense_variant	PITG_16001	predicted protein	NO	Yes	NA	NA	GDR	2158A>G	Arg720Gly
Moderate	missense_variant	PITG_16001	predicted protein	NO	Yes	NA	NA	GDR	1408T>A	Leu470Ile
Moderate	missense_variant	PITG_16001	predicted protein	NO	Yes	NA	NA	GDR	1327G>A	Gly443Ser
Moderate	missense_variant	PITG_16001	predicted protein	NO	Yes	NA	NA	GDR	1126A>G	Thr376Ala
Moderate	missense_variant	PITG_16001	predicted protein	NO	Yes	NA	NA	GDR	965A>G	Asn322Ser
Moderate	missense_variant	PITG_16001	predicted protein	NO	Yes	NA	NA	GDR	782T>A	Phe261Tyr
Moderate	missense_variant	PITG_16001	predicted protein	NO	Yes	NA	NA	GDR	550C>T	His184Tyr
Moderate	missense_variant	PITG_16002	conserved hypothetical protein	NO	No	NA	NA	GDR	265G>A	Glu89Lys
Moderate	missense_variant	PITG_16002	conserved hypothetical protein	NO	No	NA	NA	GDR	817G>A	Glu273Lys
Moderate	missense_variant	PITG_16002	conserved hypothetical protein	NO	No	NA	NA	GDR	1480A>G	Lys494Glu
Moderate	missense_variant	PITG_16002	conserved hypothetical protein	NO	No	NA	NA	GDR	1945C>T	Pro649Ser
Moderate	missense_variant	PITG_16002	conserved hypothetical protein	NO	No	NA	NA	GDR	1946C>A	Pro649Gln
Moderate	missense_variant	PITG_16004	predicted protein	NO	Yes	NA	NA	GDR	889A>G	Asn297Asp
Moderate	missense_variant	PITG_16009	conserved hypothetical protein	NO	Yes	NA	NA	GDR	1967A>G	Glu656Gly
Moderate	missense_variant	PITG_16009	conserved hypothetical protein	NO	Yes	NA	NA	GDR	1828C>A	His610Asn
Moderate	missense_variant	PITG_16012	predicted protein	NO	No	NA	NA	InBtw	85G>T	Ala29Ser
Moderate	missense_variant	PITG_16012	predicted protein	NO	No	NA	NA	InBtw	146A>G	Asp49Gly
Moderate	missense_variant	PITG_16020	conserved hypothetical protein	NO	Yes	NA	NA	InBtw	802G>T	Gly268Cys
Moderate	missense_variant	PITG_16025	predicted protein	NO	No	NA	NA	GSR	224C>T	Ala75Val
Moderate	missense_variant	PITG_16036	predicted protein	NO	Yes	NA	NA	GDR	967G>A	Val323Ile
Moderate	missense_variant	PITG_16036	predicted protein	NO	Yes	NA	NA	GDR	1888G>C	Ala630Pro
Moderate	missense_variant	PITG_16036	predicted protein	NO	Yes	NA	NA	GDR	1915C>A	Leu639Ile
Moderate	missense_variant	PITG_16036	predicted protein	NO	Yes	NA	NA	GDR	2119A>T	Thr707Ser
Moderate	missense_variant	PITG_16036	predicted protein	NO	Yes	NA	NA	GDR	2690T>C	Ile897Thr
Moderate	missense_variant	PITG_16036	predicted protein	NO	Yes	NA	NA	GDR	2881A>G	Asn961Asp
Moderate	missense_variant	PITG_16036	predicted protein	NO	Yes	NA	NA	GDR	3629T>C	Met1210Thr
Moderate	missense_variant	PITG_16036	predicted protein	NO	Yes	NA	NA	GDR	4847T>C	Phe1616Ser
Moderate	missense_variant	PITG_16036	predicted protein	NO	Yes	NA	NA	GDR	5302A>T	Ile1768Phe
Moderate	missense_variant	PITG_16036	predicted protein	NO	Yes	NA	NA	GDR	5303T>C	Ile1768Thr
Moderate	missense_variant	PITG_16036	predicted protein	NO	Yes	NA	NA	GDR	5920G>C	Val1974Leu
Moderate	missense_variant	PITG_16036	predicted protein	NO	Yes	NA	NA	GDR	6250A>G	Thr2084Ala
Moderate	missense_variant	PITG_16036	predicted protein	NO	Yes	NA	NA	GDR	6457A>G	Thr2153Ala
Moderate	missense_variant	PITG_16038	hypothetical protein	NO	Yes	NA	NA	GSR	1328C>T	Ser443Phe
Moderate	missense_variant	PITG_16038	hypothetical protein	NO	Yes	NA	NA	GSR	765T>A	Asp255Glu
Moderate	missense_variant	PITG_16038	hypothetical protein	NO	Yes	NA	NA	GSR	640G>C	Gly214Arg
Moderate	missense_variant	PITG_16039	hypothetical protein	NO	No	NA	NA	InBtw	98T>C	Phe33Ser
Moderate	missense_variant	PITG_16039	hypothetical protein	NO	No	NA	NA	InBtw	475T>A	Ser159Thr
Moderate	missense_variant	PITG_16040	predicted protein	NO	Yes	NA	NA	GDR	91A>G	Ser31Gly
Moderate	missense_variant	PITG_16042	hypothetical protein	NO	Yes	NA	NA	GDR	718G>A	Asp240Asn
Moderate	missense_variant	PITG_16044	expressed protein, contains CRN-like motif	NO	No	NA	NA	GSR	398G>A	Ser133Asn
Moderate	missense_variant	PITG_16044	expressed protein, contains CRN-like motif	NO	No	NA	NA	GSR	460C>T	Leu154Phe
Moderate	missense_variant	PITG_16054	conserved hypothetical protein	NO	Yes	NA	NA	GDR	547G>A	Gly183Ser
Moderate	missense_variant	PITG_16056	serine/threonine protein kinase	NO	Yes	NA	NA	GDR	1043T>C	Val348Ala
Moderate	missense_variant	PITG_16056	serine/threonine protein kinase	NO	Yes	NA	NA	GDR	872A>G	His291Arg
Moderate	missense_variant	PITG_16058	hypothetical protein	NO	Yes	NA	NA	GDR	9869G>A	Ser3290Asn
Moderate	missense_variant	PITG_16058	hypothetical protein	NO	Yes	NA	NA	GDR	8465T>C	Leu2822Ser
Moderate	missense_variant	PITG_16058	hypothetical protein	NO	Yes	NA	NA	GDR	6563C>G	Thr2188Ser
Moderate	missense_variant	PITG_16090	hypothetical protein	NO	Yes	NA	NA	GDR	4654G>A	Asp1552Asn
Moderate	missense_variant	PITG_16090	hypothetical protein	NO	Yes	NA	NA	GDR	4253G>T	Arg1418Leu
Moderate	missense_variant	PITG_16090	hypothetical protein	NO	Yes	NA	NA	GDR	4114A>G	Thr1372Ala
Moderate	missense_variant	PITG_16090	hypothetical protein	NO	Yes	NA	NA	GDR	3476A>G	Asp1159Gly
Moderate	missense_variant	PITG_16090	hypothetical protein	NO	Yes	NA	NA	GDR	3466G>A	Glu1156Lys
Moderate	missense_variant	PITG_16090	hypothetical protein	NO	Yes	NA	NA	GDR	3254A>G	Gln1085Arg
Moderate	missense_variant	PITG_16090	hypothetical protein	NO	Yes	NA	NA	GDR	1960G>A	Asp654Asn
Moderate	missense_variant	PITG_16090	hypothetical protein	NO	Yes	NA	NA	GDR	1921A>C	Lys641Gln
Moderate	missense_variant	PITG_16090	hypothetical protein	NO	Yes	NA	NA	GDR	1111G>A	Asp371Asn
Moderate	missense_variant	PITG_16090	hypothetical protein	NO	Yes	NA	NA	GDR	999C>G	Phe333Leu
Moderate	missense_variant	PITG_16097	Monovalent Cation:Proton Antiporter-1 (CPA1) Family	NO	Yes	NA	NA	GDR	1483G>A	Gly495Ser
Moderate	missense_variant	PITG_16097	Monovalent Cation:Proton Antiporter-1 (CPA1) Family	NO	Yes	NA	NA	GDR	1369A>G	Lys457Glu
Moderate	missense_variant	PITG_16097	Monovalent Cation:Proton Antiporter-1 (CPA1) Family	NO	Yes	NA	NA	GDR	420T>G	His140Gln
Moderate	missense_variant	PITG_16097	Monovalent Cation:Proton Antiporter-1 (CPA1) Family	NO	Yes	NA	NA	GDR	155G>C	Trp52Ser
Moderate	missense_variant	PITG_16098	conserved hypothetical protein	NO	Yes	NA	NA	InBtw	1045G>A	Ala349Thr
Moderate	missense_variant	PITG_16099	conserved hypothetical protein	NO	Yes	NA	NA	InBtw	2750C>A	Pro917His
Moderate	missense_variant	PITG_16099	conserved hypothetical protein	NO	Yes	NA	NA	InBtw	2770G>A	Ala924Thr
Moderate	missense_variant	PITG_16099	conserved hypothetical protein	NO	Yes	NA	NA	InBtw	3131A>G	Lys1044Arg
Moderate	missense_variant	PITG_16099	conserved hypothetical protein	NO	Yes	NA	NA	InBtw	3307G>A	Glu1103Lys
Moderate	missense_variant	PITG_16099	conserved hypothetical protein	NO	Yes	NA	NA	InBtw	3890G>A	Gly1297Glu
Moderate	missense_variant	PITG_16099	conserved hypothetical protein	NO	Yes	NA	NA	InBtw	4133G>A	Ser1378Asn
Moderate	missense_variant	PITG_16100	conserved hypothetical protein	NO	No	NA	NA	GDR	1410G>T	Lys470Asn
Moderate	missense_variant	PITG_16100	conserved hypothetical protein	NO	No	NA	NA	GDR	1963T>C	Ser655Pro
Moderate	missense_variant	PITG_16101	predicted protein	NO	No	NA	NA	GDR	875C>T	Ala292Val
Moderate	missense_variant	PITG_16101	predicted protein	NO	No	NA	NA	GDR	1138A>G	Lys380Glu
Moderate	missense_variant	PITG_16101	predicted protein	NO	No	NA	NA	GDR	1703G>A	Gly568Glu
Moderate	missense_variant	PITG_16101	predicted protein	NO	No	NA	NA	GDR	2945G>A	Arg982Lys
Moderate	missense_variant	PITG_16101	predicted protein	NO	No	NA	NA	GDR	3869A>G	Lys1290Arg
Moderate	missense_variant	PITG_16101	predicted protein	NO	No	NA	NA	GDR	4027A>C	Met1343Leu
Moderate	missense_variant	PITG_16101	predicted protein	NO	No	NA	NA	GDR	4069A>C	Asn1357His
Moderate	missense_variant	PITG_16101	predicted protein	NO	No	NA	NA	GDR	4097C>T	Ala1366Val
Moderate	missense_variant	PITG_16102	conserved hypothetical protein	NO	Yes	NA	NA	GDR	526A>G	Asn176Asp
Moderate	missense_variant	PITG_16102	conserved hypothetical protein	NO	Yes	NA	NA	GDR	467A>G	Asn156Ser
Moderate	missense_variant	PITG_16104	hypothetical protein similar to 6-4 photolyase	NO	Yes	NA	NA	InBtw	43A>C	Thr15Pro
Moderate	missense_variant	PITG_16104	hypothetical protein similar to 6-4 photolyase	NO	Yes	NA	NA	InBtw	820C>A	Leu274Met
Moderate	missense_variant	PITG_16104	hypothetical protein similar to 6-4 photolyase	NO	Yes	NA	NA	InBtw	847A>G	Ile283Val
Moderate	missense_variant	PITG_16107	conserved hypothetical protein	NO	Yes	NA	NA	InBtw	80G>C	Gly27Ala
Moderate	missense_variant	PITG_16107	conserved hypothetical protein	NO	Yes	NA	NA	InBtw	590G>T	Arg197Leu
Moderate	missense_variant	PITG_16107	conserved hypothetical protein	NO	Yes	NA	NA	InBtw	656T>C	Met219Thr
Moderate	missense_variant	PITG_16107	conserved hypothetical protein	NO	Yes	NA	NA	InBtw	1004C>T	Ala335Val
Moderate	missense_variant	PITG_16107	conserved hypothetical protein	NO	Yes	NA	NA	InBtw	1113C>A	Asp371Glu
Moderate	missense_variant	PITG_16107	conserved hypothetical protein	NO	Yes	NA	NA	InBtw	1175C>T	Ser392Phe
Moderate	missense_variant	PITG_16107	conserved hypothetical protein	NO	Yes	NA	NA	InBtw	1217T>A	Phe406Tyr
Moderate	missense_variant	PITG_16107	conserved hypothetical protein	NO	Yes	NA	NA	InBtw	1429T>C	Ser477Pro
Moderate	missense_variant	PITG_16107	conserved hypothetical protein	NO	Yes	NA	NA	InBtw	1871T>C	Ile624Thr
Moderate	missense_variant	PITG_16107	conserved hypothetical protein	NO	Yes	NA	NA	InBtw	2078T>C	Val693Ala
Moderate	missense_variant	PITG_16107	conserved hypothetical protein	NO	Yes	NA	NA	InBtw	2489G>A	Arg830His
Moderate	missense_variant	PITG_16107	conserved hypothetical protein	NO	Yes	NA	NA	InBtw	2533T>A	Ser845Thr
Moderate	missense_variant	PITG_16107	conserved hypothetical protein	NO	Yes	NA	NA	InBtw	3095C>T	Ser1032Phe
Moderate	missense_variant	PITG_16107	conserved hypothetical protein	NO	Yes	NA	NA	InBtw	3947T>C	Val1316Ala
Moderate	missense_variant	PITG_16107	conserved hypothetical protein	NO	Yes	NA	NA	InBtw	4192C>T	Pro1398Ser
Moderate	missense_variant	PITG_16107	conserved hypothetical protein	NO	Yes	NA	NA	InBtw	4544C>T	Pro1515Leu
Moderate	missense_variant	PITG_16107	conserved hypothetical protein	NO	Yes	NA	NA	InBtw	4944T>G	Asp1648Glu
Moderate	missense_variant	PITG_16107	conserved hypothetical protein	NO	Yes	NA	NA	InBtw	4970T>C	Val1657Ala
Moderate	missense_variant	PITG_16107	conserved hypothetical protein	NO	Yes	NA	NA	InBtw	5014A>C	Met1672Leu
Moderate	missense_variant	PITG_16107	conserved hypothetical protein	NO	Yes	NA	NA	InBtw	5470G>A	Asp1824Asn
Moderate	missense_variant	PITG_16108	Voltage-gated Ion Channel (VIC) Superfamily	NO	Yes	NA	NA	InBtw	967A>G	Thr323Ala
Moderate	missense_variant	PITG_16108	Voltage-gated Ion Channel (VIC) Superfamily	NO	Yes	NA	NA	InBtw	906A>T	Glu302Asp
Moderate	missense_variant	PITG_16108	Voltage-gated Ion Channel (VIC) Superfamily	NO	Yes	NA	NA	InBtw	902C>T	Ala301Val
Moderate	missense_variant	PITG_16108	Voltage-gated Ion Channel (VIC) Superfamily	NO	Yes	NA	NA	InBtw	448T>G	Phe150Val
Moderate	missense_variant	PITG_16110	predicted protein	NO	Yes	NA	NA	GDR	5710A>G	Ser1904Gly
Moderate	missense_variant	PITG_16110	predicted protein	NO	Yes	NA	NA	GDR	5582C>A	Ser1861Tyr
Moderate	missense_variant	PITG_16110	predicted protein	NO	Yes	NA	NA	GDR	5581T>C	Ser1861Pro
Moderate	missense_variant	PITG_16118	conserved hypothetical protein	NO	Yes	NA	NA	GSR	635G>A	Cys212Tyr
Moderate	missense_variant	PITG_16118	conserved hypothetical protein	NO	Yes	NA	NA	GSR	463C>G	His155Asp
Moderate	missense_variant	PITG_16118	conserved hypothetical protein	NO	Yes	NA	NA	GSR	11A>G	Asn4Ser
Moderate	missense_variant	PITG_16152	hypothetical protein	NO	No	NA	NA	GSR	598G>C	Ala200Pro
Moderate	missense_variant	PITG_16225	HECT E3 ubiquitin ligase, putative	NO	Yes	NA	NA	GDR	1201C>T	Arg401Cys
Moderate	missense_variant	PITG_16225	HECT E3 ubiquitin ligase, putative	NO	Yes	NA	NA	GDR	1199C>T	Thr400Ile
Moderate	missense_variant	PITG_16228	hypothetical protein	NO	No	NA	NA	GSR	118G>A	Gly40Arg
Moderate	missense_variant	PITG_16267	Major Facilitator Superfamily (MFS)	NO	Yes	NA	NA	InBtw	385G>C	Gly129Arg
Moderate	missense_variant	PITG_16267	Major Facilitator Superfamily (MFS)	NO	Yes	NA	NA	InBtw	847T>C	Phe283Leu
Moderate	missense_variant	PITG_16268	predicted protein	NO	No	NA	NA	GDR	789A>T	Lys263Asn
Moderate	missense_variant	PITG_16272	hypothetical protein	NO	No	NA	NA	GDR	631C>A	Pro211Thr
Moderate	missense_variant	PITG_16284	predicted protein	NO	No	NA	NA	GSR	225A>C	Lys75Asn
Moderate	missense_variant	PITG_16383	Major Facilitator Superfamily (MFS)	NO	No	NA	NA	InBtw	1046G>C	Arg349Pro
Moderate	missense_variant	PITG_16447	predicted protein	NO	No	NA	NA	GSR	240G>T	Lys80Asn
Moderate	missense_variant	PITG_16453	hypothetical protein	NO	No	NA	NA	InBtw	725T>G	Val242Gly
Moderate	missense_variant	PITG_16473	cleavage induced conserved hypothetical protein (PITT_16473)	YES	Yes	NA	NA	GDR	649T>G	Phe217Val
Moderate	missense_variant	PITG_16505	predicted protein	NO	Yes	NA	NA	InBtw	1669C>T	Leu557Phe
Moderate	missense_variant	PITG_16505	predicted protein	NO	Yes	NA	NA	InBtw	76G>A	Asp26Asn
Moderate	missense_variant	PITG_16511	predicted protein	NO	No	NA	NA	GSR	3037A>G	Arg1013Gly
Moderate	missense_variant	PITG_16511	predicted protein	NO	No	NA	NA	GSR	3042T>G	Asp1014Glu
Moderate	missense_variant	PITG_16511	predicted protein	NO	No	NA	NA	GSR	4121A>G	Glu1374Gly
Moderate	missense_variant	PITG_16525	conserved hypothetical protein	NO	No	NA	NA	GDR	628A>G	Met210Val
Moderate	missense_variant	PITG_16525	conserved hypothetical protein	NO	No	NA	NA	GDR	622A>G	Asn208Asp
Moderate	missense_variant	PITG_16546	predicted protein	NO	Yes	NA	NA	InBtw	1118A>G	Tyr373Cys
Moderate	missense_variant	PITG_16555	conserved hypothetical protein	NO	No	NA	NA	GSR	1624C>T	Pro542Ser
Moderate	missense_variant	PITG_16679	predicted protein	NO	No	NA	NA	GSR	493G>T	Ala165Ser
Moderate	missense_variant	PITG_16679	predicted protein	NO	No	NA	NA	GSR	530T>C	Met177Thr
Moderate	missense_variant	PITG_16680	hypothetical protein	NO	Yes	NA	NA	GDR	967A>G	Thr323Ala
Moderate	missense_variant	PITG_16685	conserved hypothetical protein	NO	No	NA	NA	InBtw	337A>C	Ile113Leu
Moderate	missense_variant	PITG_16685	conserved hypothetical protein	NO	No	NA	NA	InBtw	509T>G	Phe170Cys
Moderate	missense_variant	PITG_16686	hypothetical protein	NO	No	NA	NA	GDR	303T>G	Asp101Glu
Moderate	missense_variant	PITG_16721	predicted protein	NO	No	NA	NA	GDR	758A>G	Gln253Arg
Moderate	missense_variant	PITG_16799	hypothetical protein	NO	Yes	NA	NA	GDR	1489A>C	Thr497Pro
Moderate	missense_variant	PITG_16804	hypothetical protein	NO	Yes	NA	NA	InBtw	135G>A	Met45Ile
Moderate	missense_variant	PITG_16811	predicted protein	NO	No	NA	NA	GSR	85T>C	Phe29Leu
Moderate	missense_variant	PITG_16829	predicted protein	NO	Yes	NA	NA	GSR	631G>A	Glu211Lys
Moderate	missense_variant	PITG_16832	predicted protein	NO	Yes	NA	NA	InBtw	34T>A	Phe12Ile
Moderate	missense_variant	PITG_16834	exodeoxyribonuclease	NO	Yes	NA	NA	InBtw	841C>G	Gln281Glu
Moderate	missense_variant	PITG_16864	hypothetical protein	NO	Yes	NA	NA	InBtw	2347G>A	Glu783Lys
Moderate	missense_variant	PITG_16890	hypothetical protein	NO	No	NA	NA	GSR	670G>A	Val224Ile
Moderate	missense_variant	PITG_16924	conserved hypothetical protein	NO	Yes	NA	NA	GDR	291C>G	Asp97Glu
Moderate	missense_variant	PITG_16924	conserved hypothetical protein	NO	Yes	NA	NA	GDR	1146G>T	Leu382Phe
Moderate	missense_variant	PITG_16978	conserved hypothetical protein	NO	No	NA	NA	InBtw	1570C>T	His524Tyr
Moderate	missense_variant	PITG_16981	thrombospondin-like protein	YES	No	NA	NA	InBtw	875C>T	Ala292Val
Moderate	missense_variant	PITG_17031	predicted protein	NO	No	NA	NA	GDR	287T>C	Val96Ala
Moderate	missense_variant	PITG_17048	ATP-binding Cassette (ABC) Superfamily	NO	No	NA	NA	InBtw	592T>C	Ser198Pro
Moderate	missense_variant	PITG_17053	ATP-binding Cassette (ABC) Superfamily	NO	No	NA	NA	GSR	1291G>A	Asp431Asn
Moderate	missense_variant	PITG_17068	conserved hypothetical protein	NO	Yes	NA	NA	GSR	2740A>G	Lys914Glu
Moderate	missense_variant	PITG_17071	conserved hypothetical protein	NO	Yes	NA	NA	GDR	925A>T	Thr309Ser
Moderate	missense_variant	PITG_17071	conserved hypothetical protein	NO	Yes	NA	NA	GDR	229C>T	Leu77Phe
Moderate	missense_variant	PITG_17090	hypothetical protein	NO	No	NA	NA	GDR	389C>T	Pro130Leu
Moderate	missense_variant	PITG_17090	hypothetical protein	NO	No	NA	NA	GDR	413T>C	Phe138Ser
Moderate	missense_variant	PITG_17133	6,7-dimethyl-8-ribityllumazine synthase	NO	Yes	NA	NA	InBtw	149G>A	Arg50His
Moderate	missense_variant	PITG_17154	conserved hypothetical protein	NO	No	NA	NA	GDR	1282G>A	Val428Met
Moderate	missense_variant	PITG_17155	conserved hypothetical protein	NO	No	NA	NA	GDR	1180T>C	Ser394Pro
Moderate	missense_variant	PITG_17156	hypothetical protein	NO	No	NA	NA	GDR	223G>T	Ala75Ser
Moderate	missense_variant	PITG_17160	conserved hypothetical protein	NO	Yes	NA	NA	GDR	538A>G	Thr180Ala
Moderate	missense_variant	PITG_17160	conserved hypothetical protein	NO	Yes	NA	NA	GDR	32A>G	Asp11Gly
Moderate	missense_variant	PITG_17161	hypothetical protein	NO	Yes	NA	NA	InBtw	1515A>C	Arg505Ser
Moderate	missense_variant	PITG_17241	conserved hypothetical protein	NO	Yes	NA	NA	GDR	645A>G	Ile215Met
Moderate	missense_variant	PITG_17241	conserved hypothetical protein	NO	Yes	NA	NA	GDR	643A>G	Ile215Val
Moderate	missense_variant	PITG_17241	conserved hypothetical protein	NO	Yes	NA	NA	GDR	502C>G	His168Asp
Moderate	missense_variant	PITG_17242	predicted protein	NO	Yes	NA	NA	GDR	200A>T	Gln67Leu
Moderate	missense_variant	PITG_17401	hypothetical protein	NO	No	NA	NA	InBtw	80A>T	Glu27Val
Moderate	missense_variant	PITG_17493	conserved hypothetical protein	NO	Yes	NA	NA	GDR	836G>A	Arg279Gln
Moderate	missense_variant	PITG_17556	hypothetical protein	NO	Yes	NA	NA	InBtw	1144G>A	Asp382Asn
Moderate	missense_variant	PITG_17556	hypothetical protein	NO	Yes	NA	NA	InBtw	80T>A	Leu27Gln
Moderate	missense_variant	PITG_17586	protein kinase	NO	No	NA	NA	InBtw	751A>G	Asn251Asp
Moderate	missense_variant	PITG_17588	hypothetical protein	NO	No	NA	NA	GDR	98A>G	Asp33Gly
Moderate	missense_variant	PITG_17589	predicted protein	NO	Yes	NA	NA	GDR	640A>G	Asn214Asp
Moderate	missense_variant	PITG_17589	predicted protein	NO	Yes	NA	NA	GDR	746A>G	Glu249Gly
Moderate	missense_variant	PITG_17589	predicted protein	NO	Yes	NA	NA	GDR	784T>C	Ser262Pro
Moderate	missense_variant	PITG_17589	predicted protein	NO	Yes	NA	NA	GDR	785C>G	Ser262Cys
Moderate	missense_variant	PITG_17592	glycoside hydrolase, putative	NO	Yes	NA	NA	GDR	643T>C	Cys215Arg
Moderate	missense_variant	PITG_17596	hypothetical protein	NO	No	NA	NA	GDR	1045A>G	Ser349Gly
Moderate	missense_variant	PITG_17598	predicted protein	NO	No	NA	NA	GDR	1367G>T	Ser456Ile
Moderate	missense_variant	PITG_17598	predicted protein	NO	No	NA	NA	GDR	872T>C	Ile291Thr
Moderate	missense_variant	PITG_17599	conserved hypothetical protein	NO	No	NA	NA	GDR	387C>A	Asp129Glu
Moderate	missense_variant	PITG_17599	conserved hypothetical protein	NO	No	NA	NA	GDR	3804C>A	Asp1268Glu
Moderate	missense_variant	PITG_17600	conserved hypothetical protein	NO	Yes	NA	NA	GDR	128C>G	Thr43Ser
Moderate	missense_variant	PITG_17607	conserved hypothetical protein	NO	No	NA	NA	InBtw	223T>G	Ser75Ala
Moderate	missense_variant	PITG_17628	hypothetical protein	NO	Yes	NA	NA	InBtw	837C>G	Asp279Glu
Moderate	missense_variant	PITG_17674	conserved hypothetical protein	NO	Yes	NA	NA	GDR	1928T>C	Leu643Ser
Moderate	missense_variant	PITG_17681	predicted protein	NO	Yes	NA	NA	InBtw	38T>A	Phe13Tyr
Moderate	missense_variant	PITG_17747	H - or Na -translocating F-type, V-type and A-type ATPase (F-ATPase) Superfamily	NO	Yes	NA	NA	InBtw	707C>A	Thr236Lys
Moderate	missense_variant	PITG_17762	predicted protein	NO	No	NA	NA	GSR	143A>T	Asp48Val
Moderate	missense_variant	PITG_17884	hypothetical protein	NO	No	NA	NA	GSR	860T>C	Leu287Ser
Moderate	missense_variant	PITG_17895	hypothetical protein	NO	Yes	NA	NA	InBtw	708A>C	Lys236Asn
Moderate	missense_variant	PITG_17919	P-type ATPase (P-ATPase) Superfamily	NO	No	NA	NA	GSR	368C>T	Ala123Val
Moderate	missense_variant	PITG_17922	predicted protein	NO	No	NA	NA	GSR	254T>A	Leu85Gln
Moderate	missense_variant	PITG_17922	predicted protein	NO	No	NA	NA	GSR	197T>A	Ile66Lys
Moderate	missense_variant	PITG_17925	conserved hypothetical protein	NO	Yes	NA	NA	InBtw	309G>C	Lys103Asn
Moderate	missense_variant	PITG_17925	conserved hypothetical protein	NO	Yes	NA	NA	InBtw	1097A>C	Gln366Pro
Moderate	missense_variant	PITG_17925	conserved hypothetical protein	NO	Yes	NA	NA	InBtw	1236T>G	Ile412Met
Moderate	missense_variant	PITG_17925	conserved hypothetical protein	NO	Yes	NA	NA	InBtw	1711A>G	Lys571Glu
Moderate	missense_variant	PITG_17925	conserved hypothetical protein	NO	Yes	NA	NA	InBtw	1782A>T	Glu594Asp
Moderate	missense_variant	PITG_17925	conserved hypothetical protein	NO	Yes	NA	NA	InBtw	2200A>C	Ser734Arg
Moderate	missense_variant	PITG_17925	conserved hypothetical protein	NO	Yes	NA	NA	InBtw	2716T>A	Ser906Thr
Moderate	missense_variant	PITG_17925	conserved hypothetical protein	NO	Yes	NA	NA	InBtw	3958T>C	Phe1320Leu
Moderate	missense_variant	PITG_17927	predicted protein	NO	No	NA	NA	GSR	130G>A	Ala44Thr
Moderate	missense_variant	PITG_17928	conserved hypothetical protein	NO	Yes	NA	NA	InBtw	1406A>T	Lys469Met
Moderate	missense_variant	PITG_17929	serine protease family S26B, putative	NO	No	NA	NA	GDR	118C>T	Leu40Phe
Moderate	missense_variant	PITG_17944	conserved hypothetical protein	no	No	NA	NA	InBtw	254C>A	Pro85His
Moderate	missense_variant	PITG_17944	conserved hypothetical protein	no	No	NA	NA	InBtw	352T>G	Leu118Val
Moderate	missense_variant	PITG_17945	glycoside hydrolase, putative	NO	No	NA	NA	InBtw	500G>C	Arg167Thr
Moderate	missense_variant	PITG_17949	conserved hypothetical protein	NO	Yes	NA	NA	InBtw	1325T>G	Phe442Cys
Moderate	missense_variant	PITG_17961	Dicarboxylate/Amino Acid:Cation (Na or H ) Symporter (DAACS) Family	NO	Yes	NA	NA	GDR	52G>A	Ala18Thr
Moderate	missense_variant	PITG_17962	peptidase family U48, putative	NO	No	NA	NA	GDR	383A>G	Gln128Arg
Moderate	missense_variant	PITG_17963	predicted protein	NO	Yes	NA	NA	GDR	4922T>C	Leu1641Pro
Moderate	missense_variant	PITG_17963	predicted protein	NO	Yes	NA	NA	GDR	3352C>G	Arg1118Gly
Moderate	missense_variant	PITG_17963	predicted protein	NO	Yes	NA	NA	GDR	1482A>G	Ile494Met
Moderate	missense_variant	PITG_18014	hypothetical protein	NO	Yes	NA	NA	InBtw	2102A>C	Asn701Thr
Moderate	missense_variant	PITG_18019	conserved hypothetical protein	NO	Yes	NA	NA	InBtw	686G>A	Ser229Asn
Moderate	missense_variant	PITG_18152	predicted protein	NO	No	NA	NA	InBtw	103C>G	His35Asp
Moderate	missense_variant	PITG_18152	predicted protein	NO	No	NA	NA	InBtw	267G>C	Lys89Asn
Moderate	missense_variant	PITG_18172	predicted protein	NO	No	NA	NA	GDR	314G>A	Arg105Lys
Moderate	missense_variant	PITG_18172	predicted protein	NO	No	NA	NA	GDR	542A>T	Glu181Val
Moderate	missense_variant	PITG_18174	hypothetical protein	NO	Yes	NA	NA	GDR	617C>T	Ala206Val
Moderate	missense_variant	PITG_18184	conserved hypothetical protein	NO	Yes	NA	NA	GDR	1735T>G	Ser579Ala
Moderate	missense_variant	PITG_18184	conserved hypothetical protein	NO	Yes	NA	NA	GDR	541G>C	Glu181Gln
Moderate	missense_variant	PITG_18184	conserved hypothetical protein	NO	Yes	NA	NA	GDR	514T>C	Phe172Leu
Moderate	missense_variant	PITG_18184	conserved hypothetical protein	NO	Yes	NA	NA	GDR	511G>A	Glu171Lys
Moderate	missense_variant	PITG_18185	Phospholipase?D, Pi-sPLD-like-1	NO	Yes	NA	NA	GDR	823G>A	Asp275Asn
Moderate	missense_variant	PITG_18186	conserved hypothetical protein	NO	Yes	NA	NA	GDR	619G>A	Ala207Thr
Moderate	missense_variant	PITG_18274	ATP-binding Cassette (ABC) Superfamily	NO	Yes	NA	NA	InBtw	208G>A	Asp70Asn
Moderate	missense_variant	PITG_18275	conserved hypothetical protein	NO	No	NA	NA	GDR	1543C>A	Gln515Lys
Moderate	missense_variant	PITG_18279	hypothetical protein	NO	Yes	NA	NA	InBtw	2312T>C	Val771Ala
Moderate	missense_variant	PITG_18333	glycoside hydrolase, putative	NO	No	NA	NA	InBtw	85A>T	Thr29Ser
Moderate	missense_variant	PITG_18333	glycoside hydrolase, putative	NO	No	NA	NA	InBtw	671G>C	Ser224Thr
Moderate	missense_variant	PITG_18334	conserved hypothetical protein	NO	No	NA	NA	GDR	457A>G	Lys153Glu
Moderate	missense_variant	PITG_18334	conserved hypothetical protein	NO	No	NA	NA	GDR	587C>T	Ala196Val
Moderate	missense_variant	PITG_18336	glycoside hydrolase, putative	NO	Yes	NA	NA	GDR	931T>A	Tyr311Asn
Moderate	missense_variant	PITG_18336	glycoside hydrolase, putative	NO	Yes	NA	NA	GDR	536A>G	Glu179Gly
Moderate	missense_variant	PITG_18340	conserved hypothetical protein	NO	No	NA	NA	InBtw	835A>C	Ile279Leu
Moderate	missense_variant	PITG_18340	conserved hypothetical protein	NO	No	NA	NA	InBtw	1064C>G	Pro355Arg
Moderate	missense_variant	PITG_18353	predicted protein	NO	Yes	NA	NA	GDR	92C>T	Thr31Ile
Moderate	missense_variant	PITG_18353	predicted protein	NO	Yes	NA	NA	GDR	187A>C	Met63Leu
Moderate	missense_variant	PITG_18353	predicted protein	NO	Yes	NA	NA	GDR	189G>T	Met63Ile
Moderate	missense_variant	PITG_18353	predicted protein	NO	Yes	NA	NA	GDR	208G>A	Glu70Lys
Moderate	missense_variant	PITG_18353	predicted protein	NO	Yes	NA	NA	GDR	292T>C	Cys98Arg
Moderate	missense_variant	PITG_18353	predicted protein	NO	Yes	NA	NA	GDR	509C>T	Ser170Leu
Moderate	missense_variant	PITG_18353	predicted protein	NO	Yes	NA	NA	GDR	737T>G	Val246Gly
Moderate	missense_variant	PITG_18353	predicted protein	NO	Yes	NA	NA	GDR	756C>A	Asn252Lys
Moderate	missense_variant	PITG_18353	predicted protein	NO	Yes	NA	NA	GDR	760G>T	Val254Leu
Moderate	missense_variant	PITG_18353	predicted protein	NO	Yes	NA	NA	GDR	766G>A	Glu256Lys
Moderate	missense_variant	PITG_18353	predicted protein	NO	Yes	NA	NA	GDR	816C>A	Asn272Lys
Moderate	missense_variant	PITG_18353	predicted protein	NO	Yes	NA	NA	GDR	903C>A	Asp301Glu
Moderate	missense_variant	PITG_18353	predicted protein	NO	Yes	NA	NA	GDR	914C>T	Ala305Val
Moderate	missense_variant	PITG_18353	predicted protein	NO	Yes	NA	NA	GDR	1135G>C	Val379Leu
Moderate	missense_variant	PITG_18353	predicted protein	NO	Yes	NA	NA	GDR	1406G>A	Arg469His
Moderate	missense_variant	PITG_18373	conserved hypothetical protein	NO	Yes	NA	NA	GDR	2048C>T	Ala683Val
Moderate	missense_variant	PITG_18445	predicted protein	NO	No	NA	NA	GSR	707C>A	Ser236Tyr
Moderate	missense_variant	PITG_18644	hypothetical protein	NO	No	NA	NA	GSR	410G>A	Gly137Glu
Moderate	missense_variant	PITG_18716	conserved hypothetical protein	NO	Yes	NA	NA	GDR	696G>T	Lys232Asn
Moderate	missense_variant	PITG_18857	serine protease family S33, putative	NO	Yes	NA	NA	GSR	557C>T	Ala186Val
Moderate	missense_variant	PITG_18859	conserved hypothetical protein	NO	Yes	NA	NA	GSR	2242G>T	Asp748Tyr
Moderate	missense_variant	PITG_18862	conserved hypothetical protein	NO	Yes	NA	NA	GDR	1420T>C	Phe474Leu
Moderate	missense_variant	PITG_19005	conserved hypothetical protein	NO	Yes	NA	NA	InBtw	1253G>A	Arg418Gln
Moderate	missense_variant	PITG_19006	conserved hypothetical protein	NO	Yes	NA	NA	InBtw	2173G>C	Val725Leu
Moderate	missense_variant	PITG_19022	conserved hypothetical protein	NO	Yes	NA	NA	InBtw	326C>T	Ser109Phe
Moderate	missense_variant	PITG_19070	predicted protein	NO	No	NA	NA	GSR	439A>T	Ser147Cys
Moderate	missense_variant	PITG_19084	hypothetical protein	NO	No	NA	NA	InBtw	269G>A	Ser90Asn
Moderate	missense_variant	PITG_19107	predicted protein	NO	Yes	NA	NA	GDR	694T>G	Phe232Val
Moderate	missense_variant	PITG_19107	predicted protein	NO	Yes	NA	NA	GDR	704G>T	Trp235Leu
Moderate	missense_variant	PITG_19109	conserved hypothetical protein	NO	No	NA	NA	InBtw	214T>C	Phe72Leu
Moderate	missense_variant	PITG_19133	predicted protein	NO	No	NA	NA	InBtw	164C>T	Thr55Met
Moderate	missense_variant	PITG_19153	hypothetical protein	NO	No	NA	NA	GDR	3290T>G	Val1097Gly
Moderate	missense_variant	PITG_19153	hypothetical protein	NO	No	NA	NA	GDR	7393T>C	Ser2465Pro
Moderate	missense_variant	PITG_19153	hypothetical protein	NO	No	NA	NA	GDR	7622C>T	Ala2541Val
Moderate	missense_variant	PITG_19156	predicted protein	NO	Yes	NA	NA	GDR	316A>G	Ile106Val
Moderate	missense_variant	PITG_19203	conserved hypothetical protein	NO	No	NA	NA	InBtw	175A>C	Lys59Gln
Moderate	missense_variant	PITG_19223	hypothetical protein	NO	No	NA	NA	InBtw	3451A>G	Ser1151Gly
Moderate	missense_variant	PITG_19279	predicted protein	NO	Yes	NA	NA	InBtw	73A>G	Thr25Ala
Moderate	missense_variant	PITG_19292	predicted protein	NO	No	NA	NA	Not	2847C>G	Asp949Glu
Moderate	missense_variant	PITG_19311	predicted protein	NO	No	NA	NA	InBtw	89C>G	Ser30Cys
Moderate	missense_variant	PITG_19417	predicted protein	NO	No	NA	NA	Not	625G>A	Glu209Lys
Moderate	missense_variant	PITG_19449	predicted protein	NO	Yes	NA	NA	GDR	134G>A	Arg45Lys
Moderate	missense_variant	PITG_19449	predicted protein	NO	Yes	NA	NA	GDR	112C>T	Leu38Phe
Moderate	missense_variant	PITG_19461	hypothetical protein	NO	No	NA	NA	GSR	1156G>A	Val386Ile
Moderate	missense_variant	PITG_19517	hypothetical protein	NO	No	NA	NA	Not	1670C>A	Thr557Lys
Moderate	missense_variant	PITG_19599	predicted protein	NO	No	NA	NA	Not	127A>T	Thr43Ser
Moderate	missense_variant	PITG_19599	predicted protein	NO	No	NA	NA	Not	130A>G	Thr44Ala
Moderate	missense_variant	PITG_19671	N-acetyltransferase 10	NO	Yes	NA	NA	InBtw	983A>C	Lys328Thr
Moderate	missense_variant	PITG_19847	predicted protein	NO	No	NA	NA	InBtw	217C>T	Pro73Ser
Moderate	missense_variant	PITG_19849	protein kinase	NO	Yes	NA	NA	InBtw	1129A>C	Thr377Pro
Moderate	missense_variant	PITG_19850	hypothetical protein	NO	Yes	NA	NA	GDR	1234G>A	Val412Met
Moderate	missense_variant	PITG_19850	hypothetical protein	NO	Yes	NA	NA	GDR	56G>T	Cys19Phe
Moderate	missense_variant	PITG_19915	predicted protein	NO	No	NA	NA	GSR	557G>C	Gly186Ala
Moderate	missense_variant	PITG_20081	hypothetical protein	NO	Yes	NA	NA	Not	31G>T	Val11Phe
Moderate	missense_variant	PITG_20102	hypothetical protein	NO	Yes	NA	NA	InBtw	710A>G	Asp237Gly
Moderate	missense_variant	PITG_20110	hypothetical protein	NO	No	NA	NA	GDR	661G>T	Val221Leu
Moderate	missense_variant	PITG_20145	predicted protein	NO	No	NA	NA	InBtw	535C>T	Pro179Ser
Moderate	missense_variant	PITG_20147	hypothetical protein	NO	No	NA	NA	InBtw	476T>C	Val159Ala
Moderate	missense_variant	PITG_20153	Voltage-gated Ion Channel (VIC) Superfamily	NO	No	NA	NA	InBtw	1618C>A	Arg540Ser
Moderate	missense_variant	PITG_20157	Axonemal Inner Arm I1 Intermediate Chain Dynein	NO	Yes	NA	NA	InBtw	580C>G	Gln194Glu
Moderate	missense_variant	PITG_20197	hypothetical protein similar to histone acetyltransferase	NO	No	NA	NA	InBtw	731C>T	Ala244Val
Moderate	missense_variant	PITG_20205	conserved hypothetical protein	NO	Yes	NA	NA	GDR	1625G>A	Ser542Asn
Moderate	missense_variant	PITG_20207	predicted protein	NO	Yes	NA	NA	GDR	2329C>T	Arg777Cys
Moderate	missense_variant	PITG_20208	conserved hypothetical protein	NO	Yes	NA	NA	GDR	1274G>C	Ser425Thr
Moderate	missense_variant	PITG_20330	predicted protein	NO	Yes	NA	NA	InBtw	449A>T	Tyr150Phe
Moderate	missense_variant	PITG_20330	predicted protein	NO	Yes	NA	NA	InBtw	1936G>T	Val646Leu
Moderate	missense_variant	PITG_20332	conserved hypothetical protein	YES	No	NA	NA	InBtw	1009A>T	Met337Leu
Moderate	missense_variant	PITG_20332	conserved hypothetical protein	YES	No	NA	NA	InBtw	1010T>C	Met337Thr
Moderate	missense_variant	PITG_20332	conserved hypothetical protein	YES	No	NA	NA	InBtw	1117G>A	Val373Ile
Moderate	missense_variant	PITG_20332	conserved hypothetical protein	YES	No	NA	NA	InBtw	3460G>A	Ala1154Thr
Moderate	missense_variant	PITG_20339	hypothetical protein	NO	No	NA	NA	GSR	70G>A	Ala24Thr
Moderate	missense_variant	PITG_20346	hypothetical protein	YES	No	NA	NA	InBtw	13T>A	Tyr5Asn
Moderate	missense_variant	PITG_20347	Drug/Metabolite Transporter (DMT) Superfamily	NO	Yes	NA	NA	InBtw	415A>G	Ile139Val
Moderate	missense_variant	PITG_20348	conserved hypothetical protein	NO	Yes	NA	NA	InBtw	1627G>A	Glu543Lys
Moderate	missense_variant	PITG_20348	conserved hypothetical protein	NO	Yes	NA	NA	InBtw	1269T>A	Asp423Glu
Moderate	missense_variant	PITG_20348	conserved hypothetical protein	NO	Yes	NA	NA	InBtw	1265A>T	Gln422Leu
Moderate	missense_variant	PITG_20348	conserved hypothetical protein	NO	Yes	NA	NA	InBtw	130T>G	Leu44Val
Moderate	missense_variant	PITG_20349	conserved hypothetical protein	NO	Yes	NA	NA	GDR	353C>T	Ala118Val
Moderate	missense_variant	PITG_20349	conserved hypothetical protein	NO	Yes	NA	NA	GDR	398A>G	His133Arg
Moderate	missense_variant	PITG_20370	Amino Acid/Auxin Permease (AAAP) Family	NO	Yes	NA	NA	Not	1101C>A	Asn367Lys
Moderate	missense_variant	PITG_20370	Amino Acid/Auxin Permease (AAAP) Family	NO	Yes	NA	NA	Not	1144G>A	Glu382Lys
Moderate	missense_variant	PITG_20527	DNA polymerase delta catalytic subunit	NO	Yes	NA	NA	GDR	3167C>T	Ala1056Val
Moderate	missense_variant	PITG_20532	predicted protein	NO	Yes	NA	NA	GSR	580A>T	Ser194Cys
Moderate	missense_variant	PITG_20532	predicted protein	NO	Yes	NA	NA	GSR	752T>A	Leu251His
Moderate	missense_variant	PITG_20535	hypothetical protein	NO	Yes	NA	NA	InBtw	862A>G	Met288Val
Moderate	missense_variant	PITG_20536	predicted protein	NO	No	NA	NA	InBtw	524T>C	Val175Ala
Moderate	missense_variant	PITG_20536	predicted protein	NO	No	NA	NA	InBtw	527C>A	Pro176His
Moderate	missense_variant	PITG_20557	predicted protein	NO	Yes	NA	NA	GDR	704C>A	Ala235Asp
Moderate	missense_variant	PITG_20558	conserved hypothetical protein	no	No	NA	NA	GDR	1304T>A	Leu435Gln
Moderate	missense_variant	PITG_20558	conserved hypothetical protein	no	No	NA	NA	GDR	1250A>G	Asn417Ser
Moderate	missense_variant	PITG_20561	conserved hypothetical protein	YES	Yes	NA	NA	GDR	5T>A	Leu2Gln
Moderate	missense_variant	PITG_20682	ATP-binding Cassette (ABC) Superfamily	NO	No	NA	NA	InBtw	632A>G	Tyr211Cys
Moderate	missense_variant	PITG_20682	ATP-binding Cassette (ABC) Superfamily	NO	No	NA	NA	InBtw	616A>G	Met206Val
Moderate	missense_variant	PITG_20797	hypothetical protein similar to tubulin folding cofactor B	NO	Yes	NA	NA	GDR	730G>A	Gly244Ser
Moderate	missense_variant	PITG_20844	predicted protein	NO	Yes	NA	NA	GDR	256A>C	Asn86His
Moderate	missense_variant	PITG_20952	predicted protein	NO	No	NA	NA	Not	35G>A	Arg12Gln
Moderate	missense_variant	PITG_20996	predicted protein	NO	No	NA	NA	Not	6202C>A	Leu2068Ile
Moderate	missense_variant	PITG_20996	predicted protein	NO	No	NA	NA	Not	2549G>A	Arg850His
Moderate	missense_variant	PITG_21128	hypothetical protein similar to succinyl CoA transferase	NO	Yes	NA	NA	InBtw	28C>G	Pro10Ala
Moderate	missense_variant	PITG_21128	hypothetical protein similar to succinyl CoA transferase	NO	Yes	NA	NA	InBtw	29C>T	Pro10Leu
Moderate	missense_variant	PITG_21166	conserved hypothetical protein	NO	Yes	NA	NA	Not	913G>C	Val305Leu
Moderate	missense_variant	PITG_21311	conserved hypothetical protein	NO	No	NA	NA	Not	618C>A	Asp206Glu
Moderate	missense_variant	PITG_21311	conserved hypothetical protein	NO	No	NA	NA	Not	616G>A	Asp206Asn
Moderate	missense_variant	PITG_21397	hypothetical protein similar to phosphoribosylpyrophosphate synthetase	NO	Yes	NA	NA	GDR	39G>T	Lys13Asn
Moderate	missense_variant	PITG_21421	predicted protein	NO	No	NA	NA	Not	44C>T	Ser15Leu
Moderate	missense_variant	PITG_21597	hypothetical protein	NO	Yes	NA	NA	GDR	499A>G	Lys167Glu
Moderate	missense_variant	PITG_21597	hypothetical protein	NO	Yes	NA	NA	GDR	136T>C	Ser46Pro
Moderate	missense_variant	PITG_21723	ATP-binding Cassette (ABC) Superfamily	NO	No	NA	NA	Not	1943T>G	Ile648Ser
Moderate	missense_variant	PITG_21776	predicted protein	NO	No	NA	NA	Not	326G>A	Arg109Gln
Moderate	missense_variant	PITG_21889	hypothetical protein	NO	No	NA	NA	Not	1489G>A	Ala497Thr
Moderate	missense_variant	PITG_22122	hypothetical protein	NO	No	NA	NA	Not	816A>C	Glu272Asp
Moderate	missense_variant	PITG_22661	Nitric oxide dioxygenase (Pi-NOD1)	NO	Yes	NA	NA	InBtw	631C>T	Pro211Ser
Moderate	missense_variant	PITG_22661	Nitric oxide dioxygenase (Pi-NOD1)	NO	Yes	NA	NA	InBtw	843C>G	His281Gln
Moderate	missense_variant	PITG_22686	protein kinase	NO	Yes	NA	NA	InBtw	1436G>A	Ser479Asn
Moderate	missense_variant	PITG_22768	hypothetical protein	YES	No	NA	NA	GSR	50G>A	Cys17Tyr
Moderate	missense_variant	PITG_22899	secreted peptide candidate, ORF supported by proteomics	YES	No	NA	NA	GSR	115T>C	Phe39Leu
Moderate	missense_variant	PITG_22899	secreted peptide candidate, ORF supported by proteomics	YES	No	NA	NA	GSR	110A>C	Asn37Thr
Moderate	missense_variant	PITG_22982	secreted peptide candidate, ORF supported by proteomics	NO	No	NA	NA	GDR	52C>T	Pro18Ser
Moderate	missense_variant	PITG_22982	secreted peptide candidate, ORF supported by proteomics	NO	No	NA	NA	GDR	107G>A	Cys36Tyr
Moderate	missense_variant	PITG_22982	secreted peptide candidate, ORF supported by proteomics	NO	No	NA	NA	GDR	221T>C	Leu74Ser
Moderate	missense_variant	PITG_22982	secreted peptide candidate, ORF supported by proteomics	NO	No	NA	NA	GDR	224A>G	His75Arg
Moderate	missense_variant	PITG_22982	secreted peptide candidate, ORF supported by proteomics	NO	No	NA	NA	GDR	234G>T	Gln78His
Moderate	missense_variant	PITG_22982	secreted peptide candidate, ORF supported by proteomics	NO	No	NA	NA	GDR	385T>C	Phe129Leu
Moderate	missense_variant	PITG_22982	secreted peptide candidate, ORF supported by proteomics	NO	No	NA	NA	GDR	386T>C	Phe129Ser
Moderate	missense_variant	PITG_22984	hypothetical protein	NO	No	NA	NA	GSR	247C>A	Leu83Ile
Moderate	missense_variant	PITG_22996	secreted peptide candidate, ORF supported by proteomics	YES	No	NA	NA	InBtw	451C>T	His151Tyr
Moderate	missense_variant	PITG_23067	secreted peptide candidate, ORF supported by proteomics	NO	No	NA	NA	InBtw	2872A>G	Ile958Val
Moderate	missense_variant	PITG_23067	secreted peptide candidate, ORF supported by proteomics	NO	No	NA	NA	InBtw	533A>T	Asp178Val
Moderate	missense_variant	PITG_23068	predicted protein	NO	No	NA	NA	GDR	116C>T	Pro39Leu
Moderate	missense_variant	PITG_23091	secreted peptide candidate, ORF supported by proteomics	YES	No	NA	NA	InBtw	638T>C	Leu213Ser
Moderate	missense_variant	PITG_23091	secreted peptide candidate, ORF supported by proteomics	YES	No	NA	NA	InBtw	874A>G	Ile292Val
Moderate	missense_variant	PITG_23091	secreted peptide candidate, ORF supported by proteomics	YES	No	NA	NA	InBtw	875T>A	Ile292Lys
Moderate	missense_variant	PITG_23143	protein kinase	NO	No	NA	NA	InBtw	842G>A	Arg281His
Moderate	missense_variant	PITG_23150	secreted peptide candidate, ORF supported by proteomics	NO	No	NA	NA	GSR	169A>G	Arg57Gly
Moderate	missense_variant&splice_region_variant	PITG_00979	hypothetical protein	NO	Yes	NA	NA	GDR	779C>T	Ala260Val
Moderate	missense_variant&splice_region_variant	PITG_01732	predicted protein	NO	No	NA	NA	GSR	268G>A	Ala90Thr
Moderate	missense_variant&splice_region_variant	PITG_02334	hypothetical protein	NO	No	NA	NA	InBtw	244T>C	Ser82Pro
Moderate	missense_variant&splice_region_variant	PITG_02488	conserved hypothetical protein	no	No	NA	NA	GSR	203T>G	Ile68Ser
Moderate	missense_variant&splice_region_variant	PITG_05340	retroelement-like protein	NO	Yes	NA	NA	InBtw	262A>G	Asn88Asp
Moderate	missense_variant&splice_region_variant	PITG_05949	hypothetical protein	NO	No	NA	NA	GSR	199G>A	Ala67Thr
Moderate	missense_variant&splice_region_variant	PITG_06945	conserved hypothetical protein	NO	No	NA	NA	GDR	2002A>G	Thr668Ala
Moderate	missense_variant&splice_region_variant	PITG_07129	predicted protein	NO	Yes	NA	NA	InBtw	1328C>T	Pro443Leu
Moderate	missense_variant&splice_region_variant	PITG_08138	hypothetical protein	NO	Yes	NA	NA	GDR	841C>T	Leu281Phe
Moderate	missense_variant&splice_region_variant	PITG_08558	polysaccharide lyase, putative	NO	No	NA	NA	InBtw	2320G>A	Glu774Lys
Moderate	missense_variant&splice_region_variant	PITG_08936	hypothetical protein	NO	No	NA	NA	GSR	10A>C	Lys4Gln
Moderate	missense_variant&splice_region_variant	PITG_10656	conserved hypothetical protein	NO	No	NA	NA	GDR	1348A>G	Asn450Asp
Moderate	missense_variant&splice_region_variant	PITG_10690	hypothetical protein	NO	Yes	NA	NA	InBtw	1103G>A	Arg368Gln
Moderate	missense_variant&splice_region_variant	PITG_11395	hypothetical protein	NO	No	NA	NA	GSR	514G>A	Glu172Lys
Moderate	missense_variant&splice_region_variant	PITG_12223	hypothetical protein	NO	Yes	NA	NA	InBtw	919G>A	Asp307Asn
Moderate	missense_variant&splice_region_variant	PITG_12297	hypothetical protein	NO	Yes	NA	NA	GDR	62T>C	Ile21Thr
Moderate	missense_variant&splice_region_variant	PITG_16107	conserved hypothetical protein	NO	Yes	NA	NA	InBtw	4543C>T	Pro1515Ser
Moderate	missense_variant&splice_region_variant	PITG_21776	predicted protein	NO	No	NA	NA	Not	152T>G	Ile51Ser

[truncated: 5 more sheets:  Table S11, Table S12, Table S13, Table S14, Table S15]
